# Supplementary material for: Dicyclo­hex­yl(4-isopropyl­phen­yl)phosphane selenide
Source: Acta Crystallogr Sect E Struct Rep Online. 2012 Feb 10;68(Pt 3):o648. doi: 10.1107/S1600536812004643 (PMC3295440; doi:10.1107/S1600536812004643)
Supplement: Supplementary file 1 [file e-68-0o648-sup1.cif]

##############################################################################
#                                                                            #
# This CIF contains the data in a paper accepted for publication in          #
# Acta Crystallographica Section E. It conforms to the requirements of       #
# Notes for Authors for Acta Crystallographica Section E, and has been       #
# peer reviewed under the auspices of the IUCr Commission on Journals.       #
#                                                                            #
# Full details of the Crystallographic Information File format               #
# are given in the paper "The Crystallographic Information File (CIF):       #
# a New Standard Archive File for Crystallography" by S. R. Hall, F. H.      #
# Allen and I. D. Brown [Acta Cryst. (1991), A47, 655-685].                  #
#                                                                            #
# The current version of the core CIF dictionary is obtainable from          #
# ftp://ftp.iucr.org/pub/cif_core.dic.                                       #
#                                                                            #
# Software is freely available for graphical display of the structure(s)     #
# in this CIF. For information consult the CIF software page                 #
# http://www.iucr.org/resources/cif/software.                                #
#                                                                            #
# This file may be used for bona fide research purposes within the           #
# scientific community so long as proper attribution is given to the journal # 
# article from which it was obtained.                                        #
#                                                                            #
##############################################################################
data_global
_audit_creation_method     'WinGX routine CIF_UPDATE'
_audit_conform_dict_name     cif_core.dic
_audit_conform_dict_version     2.4
_journal_data_validation_number     ?
_journal_date_recd_electronic     2012-01-25
_journal_date_accepted     2012-02-03
_journal_name_full     'Acta Crystallographica, Section E'
_journal_year     2012
_journal_volume     68
_journal_issue      3
_journal_page_first     o648
_journal_page_last     o648
_journal_paper_category     QO
_journal_paper_doi     10.1107/S1600536812004643
_journal_coeditor_code     KP2386
_publ_contact_author_name     'Muller, Alfred'
_publ_contact_author_address
;
Research Centre for Synthesis and Catalysis
Department of Chemistry
University of Johannesburg
PO Box 524
Auckland Park
Johannesburg 2006
South Africa
;
_publ_contact_author_email     mullera@uj.ac.za
_publ_contact_author_fax     '+27-11-559 2819'
_publ_contact_author_phone     '+27-11-559 2359'
_publ_section_title
;
Dicyclohexyl(4-isopropylphenyl)phosphane selenide
;
loop_
    _publ_author_name
    _publ_author_address
    'Makhoba, Sizwe'
;
Research Center for Synthesis and Catalysis
Department of Chemistry
University of Johannesburg
PO Box 524
Auckland Park
Johannesburg 2006
South Africa
;
    'Muller, Alfred'
;
Research Center for Synthesis and Catalysis
Department of Chemistry
University of Johannesburg
PO Box 524
Auckland Park
Johannesburg 2006
South Africa
;
    'Zanele Phasha'
;
Research Center for Synthesis and Catalysis
Department of Chemistry
University of Johannesburg
PO Box 524
Auckland Park
Johannesburg 2006
South Africa
;
data_I
_audit_creation_method     'WinGX routine CIF_UPDATE'
_chemical_name_systematic
;
Dicyclohexyl(4-isopropylphenyl)phosphane selenide
;
_chemical_formula_moiety     'C21 H33 P Se'
_chemical_formula_sum     'C21 H33 P Se'
_chemical_formula_iupac     'C21 H33 P Se'
_chemical_formula_weight     395.4
_symmetry_cell_setting     monoclinic
_symmetry_space_group_name_H-M     'P 21/c'
_symmetry_space_group_name_Hall     '-P 2ybc'
loop_
    _symmetry_equiv_pos_as_xyz
    'x, y, z'
    '-x, y+1/2, -z+1/2'
    '-x, -y, -z'
    'x, -y-1/2, z-1/2'
_cell_length_a     13.1311(10)
_cell_length_b     13.6991(10)
_cell_length_c     11.7821(8)
_cell_angle_alpha     90
_cell_angle_beta     103.106(2)
_cell_angle_gamma     90
_cell_volume     2064.2(3)
_cell_formula_units_Z     4
_cell_measurement_reflns_used     8561
_cell_measurement_theta_min     2.32
_cell_measurement_theta_max     28.19
_cell_measurement_temperature     100(2)
_exptl_crystal_description     cuboid
_exptl_crystal_colour     colourless
_exptl_crystal_size_max     0.22
_exptl_crystal_size_mid     0.14
_exptl_crystal_size_min     0.1
_exptl_crystal_density_diffrn     1.272
_exptl_crystal_density_method     'not measured'
_exptl_crystal_F_000     832
_exptl_absorpt_coefficient_mu     1.896
_exptl_absorpt_correction_type     multi-scan
_exptl_absorpt_process_details     '(SADABS; Bruker, 2008)'
_exptl_absorpt_correction_T_min     0.6805
_exptl_absorpt_correction_T_max     0.8331
_exptl_special_details
;
The intensity data was collected on a Bruker Apex DUO 4K CCD diffractometer
using an exposure time of 10 s/frame. A total of 5967 frames were collected
with a frame width of 0.5\% covering up to \q = 28.31\% with 100% completeness
accomplished.
Analytical data: ^31^P {H} NMR (CDCl~3~, 160 MHz): \d = 54.1 (s, 1P)
;
_diffrn_ambient_temperature     100(2)
_diffrn_radiation_type     MoK\a
_diffrn_radiation_wavelength     0.71073
_diffrn_radiation_monochromator     graphite
_diffrn_measurement_device_type     'Bruker APEX DUO 4K CCD'
_diffrn_measurement_method     '\f and \w'
_diffrn_detector_area_resol_mean     8.4
_diffrn_reflns_number     28000
_diffrn_reflns_av_R_equivalents     0.0398
_diffrn_reflns_theta_min     1.59
_diffrn_reflns_theta_max     28.31
_diffrn_reflns_theta_full     28.31
_diffrn_measured_fraction_theta_max     1
_diffrn_measured_fraction_theta_full     1
_diffrn_reflns_limit_h_min     -17
_diffrn_reflns_limit_h_max     17
_diffrn_reflns_limit_k_min     -18
_diffrn_reflns_limit_k_max     18
_diffrn_reflns_limit_l_min     -15
_diffrn_reflns_limit_l_max     15
_diffrn_standards_number     0
_diffrn_standards_interval_count     0
_diffrn_standards_interval_time     0
_diffrn_standards_decay_%     0
_refine_special_details
;
Refinement of <i>F</i>^2^ against ALL reflections. The weighted <i>R</i>-factor
<i>wR</i> and goodness of fit <i>S</i> are based on <i>F</i>^2^, conventional
<i>R</i>-factors <i>R</i> are based on <i>F</i>, with <i>F</i> set to zero for
negative <i>F</i>^2^. The threshold expression of <i>F</i>^2^ >
\s(<i>F</i>^2^) is used only for calculating <i>R</i>-factors(gt) <i>etc</i>.
and is not relevant to the choice of reflections for refinement.
<i>R</i>-factors based on <i>F</i>^2^ are statistically about twice as large
as those based on <i>F</i>, and <i>R</i>-factors based on ALL data will be
even larger.
;
_reflns_number_total     5140
_reflns_number_gt     4397
_reflns_threshold_expression     I>2\s(I)
_refine_ls_structure_factor_coef     Fsqd
_refine_ls_matrix_type     full
_refine_ls_R_factor_all     0.0324
_refine_ls_R_factor_gt     0.0232
_refine_ls_wR_factor_ref     0.0571
_refine_ls_goodness_of_fit_ref     1.016
_refine_ls_restrained_S_all     1.016
_refine_ls_number_reflns     5140
_refine_ls_number_parameters     210
_refine_ls_number_restraints     0
_refine_ls_hydrogen_treatment     constr
_refine_ls_weighting_scheme     calc
_refine_ls_weighting_details
       'calc w = 1/[\s^2^(Fo^2^)+(0.0262P)^2^+0.6415P] where P=(Fo^2^+2Fc^2^)/3'
_atom_sites_solution_hydrogens     geom
_atom_sites_solution_primary     direct
_atom_sites_solution_secondary     difmap
_refine_ls_shift/su_max     0.001
_refine_ls_shift/su_mean     0
_refine_diff_density_max     0.409
_refine_diff_density_min     -0.237
_refine_ls_extinction_method     none
loop_
    _atom_type_symbol
    _atom_type_description
    _atom_type_scat_dispersion_real
    _atom_type_scat_dispersion_imag
    _atom_type_scat_source
    C C 0.0033 0.0016 'International Tables Vol C Tables 4.2.6.8 and 6.1.1.4'
    H H 0 0 'International Tables Vol C Tables 4.2.6.8 and 6.1.1.4'
    P P 0.1023 0.0942 'International Tables Vol C Tables 4.2.6.8 and 6.1.1.4'
    Se Se -0.0929 2.2259 'International Tables Vol C Tables 4.2.6.8 and 6.1.1.4'
_computing_data_collection     'APEX2 (Bruker, 2011)'
_computing_cell_refinement     'SAINT (Bruker, 2008)'
_computing_data_reduction     'SAINT and XPREP (Bruker, 2008)'
_computing_structure_solution     'SIR97 (Altomare <i>et al.</i>, 1999)'
_computing_structure_refinement     'SHELXL97 (Sheldrick, 2008)'
_computing_molecular_graphics     'DIAMOND (Brandenburg & Putz, 2005)'
_computing_publication_material     'WinGX (Farrugia, 1999)'
loop_
    _atom_site_type_symbol
    _atom_site_label
    _atom_site_fract_x
    _atom_site_fract_y
    _atom_site_fract_z
    _atom_site_U_iso_or_equiv
    _atom_site_adp_type
    _atom_site_calc_flag
    _atom_site_refinement_flags
    _atom_site_occupancy
    _atom_site_disorder_assembly
    _atom_site_disorder_group
    P P1 0.63459(3) 0.16154(3) 0.07287(3) 0.01280(8) Uani d . 1 . .
    Se Se1 0.589654(11) 0.097347(10) 0.218666(12) 0.01702(5) Uani d . 1 . .
    C C1 0.53424(10) 0.24106(10) -0.01384(12) 0.0147(3) Uani d . 1 . .
    H H1 0.564 0.2718 -0.0762 0.018 Uiso calc R 1 . .
    C C2 0.43736(11) 0.18232(11) -0.07302(13) 0.0193(3) Uani d . 1 . .
    H H2A 0.4569 0.1344 -0.1272 0.023 Uiso calc R 1 . .
    H H2B 0.4107 0.1458 -0.0132 0.023 Uiso calc R 1 . .
    C C3 0.35114(11) 0.24925(11) -0.14041(14) 0.0228(3) Uani d . 1 . .
    H H3A 0.375 0.2799 -0.206 0.027 Uiso calc R 1 . .
    H H3B 0.2881 0.2099 -0.1733 0.027 Uiso calc R 1 . .
    C C4 0.32313(12) 0.32877(12) -0.06224(15) 0.0239(3) Uani d . 1 . .
    H H4A 0.2693 0.3722 -0.1089 0.029 Uiso calc R 1 . .
    H H4B 0.2936 0.2985 -0.0005 0.029 Uiso calc R 1 . .
    C C5 0.41921(12) 0.38870(11) -0.00652(14) 0.0222(3) Uani d . 1 . .
    H H5A 0.3998 0.4382 0.046 0.027 Uiso calc R 1 . .
    H H5B 0.4452 0.4234 -0.068 0.027 Uiso calc R 1 . .
    C C6 0.50595(11) 0.32336(11) 0.06286(13) 0.0193(3) Uani d . 1 . .
    H H6A 0.4826 0.2944 0.1296 0.023 Uiso calc R 1 . .
    H H6B 0.5688 0.3634 0.0942 0.023 Uiso calc R 1 . .
    C C7 0.66780(10) 0.06797(10) -0.02535(12) 0.0139(3) Uani d . 1 . .
    H H7 0.6056 0.0244 -0.0499 0.017 Uiso calc R 1 . .
    C C8 0.69309(11) 0.11074(10) -0.13626(13) 0.0174(3) Uani d . 1 . .
    H H8A 0.6317 0.1473 -0.1804 0.021 Uiso calc R 1 . .
    H H8B 0.7523 0.157 -0.1145 0.021 Uiso calc R 1 . .
    C C9 0.72156(12) 0.02992(11) -0.21352(13) 0.0198(3) Uani d . 1 . .
    H H9A 0.6606 -0.0136 -0.24 0.024 Uiso calc R 1 . .
    H H9B 0.7393 0.0594 -0.2833 0.024 Uiso calc R 1 . .
    C C10 0.81410(12) -0.02969(11) -0.14730(13) 0.0205(3) Uani d . 1 . .
    H H10A 0.8764 0.0128 -0.1253 0.025 Uiso calc R 1 . .
    H H10B 0.8301 -0.0824 -0.1981 0.025 Uiso calc R 1 . .
    C C11 0.78950(12) -0.07406(11) -0.03796(13) 0.0206(3) Uani d . 1 . .
    H H11A 0.8515 -0.11 0.0058 0.025 Uiso calc R 1 . .
    H H11B 0.7313 -0.1213 -0.0606 0.025 Uiso calc R 1 . .
    C C12 0.75906(11) 0.00468(10) 0.04060(12) 0.0173(3) Uani d . 1 . .
    H H12A 0.8203 0.0469 0.0712 0.021 Uiso calc R 1 . .
    H H12B 0.7388 -0.0269 0.1078 0.021 Uiso calc R 1 . .
    C C13 0.75153(10) 0.23630(10) 0.11383(12) 0.0137(3) Uani d . 1 . .
    C C14 0.77795(11) 0.30400(10) 0.03631(12) 0.0159(3) Uani d . 1 . .
    H H14 0.7302 0.3173 -0.0356 0.019 Uiso calc R 1 . .
    C C15 0.87363(11) 0.35183(10) 0.06399(13) 0.0171(3) Uani d . 1 . .
    H H15 0.8906 0.3976 0.0106 0.021 Uiso calc R 1 . .
    C C16 0.94567(10) 0.33377(10) 0.16937(12) 0.0160(3) Uani d . 1 . .
    C C17 0.91711(11) 0.26870(10) 0.24719(13) 0.0167(3) Uani d . 1 . .
    H H17 0.9639 0.2567 0.3201 0.02 Uiso calc R 1 . .
    C C18 0.82115(11) 0.22069(10) 0.22028(12) 0.0150(3) Uani d . 1 . .
    H H18 0.8031 0.1769 0.2751 0.018 Uiso calc R 1 . .
    C C19 1.05187(11) 0.38265(11) 0.19607(13) 0.0193(3) Uani d . 1 . .
    H H19 1.0879 0.3646 0.2775 0.023 Uiso calc R 1 . .
    C C20 1.11914(12) 0.34511(13) 0.11461(15) 0.0278(4) Uani d . 1 . .
    H H20A 1.1266 0.2741 0.1225 0.042 Uiso calc R 1 . .
    H H20B 1.1884 0.3757 0.1354 0.042 Uiso calc R 1 . .
    H H20C 1.0855 0.3616 0.0339 0.042 Uiso calc R 1 . .
    C C21 1.04331(12) 0.49378(11) 0.19028(14) 0.0241(3) Uani d . 1 . .
    H H21A 1.0042 0.5134 0.1126 0.036 Uiso calc R 1 . .
    H H21B 1.1135 0.5223 0.2055 0.036 Uiso calc R 1 . .
    H H21C 1.0068 0.5169 0.249 0.036 Uiso calc R 1 . .
loop_
    _atom_site_aniso_label
    _atom_site_aniso_U_11
    _atom_site_aniso_U_22
    _atom_site_aniso_U_33
    _atom_site_aniso_U_12
    _atom_site_aniso_U_13
    _atom_site_aniso_U_23
    P1 0.01478(16) 0.01252(16) 0.01143(17) -0.00245(12) 0.00365(13) -0.00016(13)
    Se1 0.02188(8) 0.01700(8) 0.01373(8) -0.00395(6) 0.00727(5) 0.00076(5)
    C1 0.0143(6) 0.0151(7) 0.0144(7) -0.0018(5) 0.0029(5) 0.0004(5)
    C2 0.0165(6) 0.0179(7) 0.0223(8) -0.0026(5) 0.0017(6) -0.0022(6)
    C3 0.0170(7) 0.0237(8) 0.0247(8) -0.0027(6) -0.0014(6) 0.0017(6)
    C4 0.0187(7) 0.0245(8) 0.0288(9) 0.0034(6) 0.0064(6) 0.0064(7)
    C5 0.0246(7) 0.0176(7) 0.0244(8) 0.0027(6) 0.0054(6) 0.0019(6)
    C6 0.0215(7) 0.0169(7) 0.0191(8) 0.0009(5) 0.0040(6) -0.0019(6)
    C7 0.0162(6) 0.0125(6) 0.0130(7) -0.0018(5) 0.0037(5) -0.0012(5)
    C8 0.0224(7) 0.0164(7) 0.0142(7) 0.0010(5) 0.0060(6) 0.0011(5)
    C9 0.0278(7) 0.0193(7) 0.0135(7) 0.0011(6) 0.0075(6) 0.0000(6)
    C10 0.0236(7) 0.0199(7) 0.0200(8) 0.0008(6) 0.0092(6) -0.0022(6)
    C11 0.0261(7) 0.0176(7) 0.0195(8) 0.0038(6) 0.0082(6) 0.0008(6)
    C12 0.0211(7) 0.0179(7) 0.0131(7) 0.0024(5) 0.0041(5) 0.0019(5)
    C13 0.0150(6) 0.0127(6) 0.0134(7) -0.0014(5) 0.0037(5) -0.0030(5)
    C14 0.0177(6) 0.0173(7) 0.0118(7) -0.0018(5) 0.0011(5) 0.0003(5)
    C15 0.0199(7) 0.0169(7) 0.0149(7) -0.0044(5) 0.0047(5) 0.0020(5)
    C16 0.0155(6) 0.0151(6) 0.0168(7) -0.0019(5) 0.0027(5) -0.0030(5)
    C17 0.0173(6) 0.0170(7) 0.0145(7) 0.0005(5) 0.0009(5) -0.0002(5)
    C18 0.0191(6) 0.0125(6) 0.0136(7) 0.0005(5) 0.0044(5) 0.0003(5)
    C19 0.0165(6) 0.0234(8) 0.0165(7) -0.0047(6) 0.0010(5) 0.0004(6)
    C20 0.0186(7) 0.0364(9) 0.0290(9) 0.0006(6) 0.0064(6) -0.0011(7)
    C21 0.0236(7) 0.0239(8) 0.0243(8) -0.0089(6) 0.0045(6) -0.0019(6)
_geom_special_details
;
All e.s.d.'s (except the e.s.d. in the dihedral angle between two l.s. planes)
are estimated using the full covariance matrix. The cell e.s.d.'s are taken
into account individually in the estimation of e.s.d.'s in distances, angles
and torsion angles; correlations between e.s.d.'s in cell parameters are only
used when they are defined by crystal symmetry. An approximate (isotropic)
treatment of cell e.s.d.'s is used for estimating e.s.d.'s involving l.s.
planes.
;
loop_
    _geom_bond_atom_site_label_1
    _geom_bond_atom_site_label_2
    _geom_bond_site_symmetry_2
    _geom_bond_distance
    _geom_bond_publ_flag
    P1 C13 . 1.8176(13) ?
    P1 C1 . 1.8321(14) ?
    P1 C7 . 1.8442(14) ?
    P1 Se1 . 2.1288(4) ?
    C1 C2 . 1.5329(18) ?
    C1 C6 . 1.5421(19) ?
    C1 H1 . 1 ?
    C2 C3 . 1.531(2) ?
    C2 H2A . 0.99 ?
    C2 H2B . 0.99 ?
    C3 C4 . 1.524(2) ?
    C3 H3A . 0.99 ?
    C3 H3B . 0.99 ?
    C4 C5 . 1.524(2) ?
    C4 H4A . 0.99 ?
    C4 H4B . 0.99 ?
    C5 C6 . 1.531(2) ?
    C5 H5A . 0.99 ?
    C5 H5B . 0.99 ?
    C6 H6A . 0.99 ?
    C6 H6B . 0.99 ?
    C7 C8 . 1.536(2) ?
    C7 C12 . 1.5392(19) ?
    C7 H7 . 1 ?
    C8 C9 . 1.533(2) ?
    C8 H8A . 0.99 ?
    C8 H8B . 0.99 ?
    C9 C10 . 1.524(2) ?
    C9 H9A . 0.99 ?
    C9 H9B . 0.99 ?
    C10 C11 . 1.524(2) ?
    C10 H10A . 0.99 ?
    C10 H10B . 0.99 ?
    C11 C12 . 1.532(2) ?
    C11 H11A . 0.99 ?
    C11 H11B . 0.99 ?
    C12 H12A . 0.99 ?
    C12 H12B . 0.99 ?
    C13 C18 . 1.3908(19) ?
    C13 C14 . 1.3994(19) ?
    C14 C15 . 1.3886(19) ?
    C14 H14 . 0.95 ?
    C15 C16 . 1.4018(19) ?
    C15 H15 . 0.95 ?
    C16 C17 . 1.390(2) ?
    C16 C19 . 1.5143(19) ?
    C17 C18 . 1.3928(19) ?
    C17 H17 . 0.95 ?
    C18 H18 . 0.95 ?
    C19 C21 . 1.527(2) ?
    C19 C20 . 1.533(2) ?
    C19 H19 . 1 ?
    C20 H20A . 0.98 ?
    C20 H20B . 0.98 ?
    C20 H20C . 0.98 ?
    C21 H21A . 0.98 ?
    C21 H21B . 0.98 ?
    C21 H21C . 0.98 ?
loop_
    _geom_angle_atom_site_label_1
    _geom_angle_atom_site_label_2
    _geom_angle_atom_site_label_3
    _geom_angle_site_symmetry_1
    _geom_angle_site_symmetry_3
    _geom_angle
    _geom_angle_publ_flag
    C13 P1 C1 . . 105.70(6) ?
    C13 P1 C7 . . 104.63(6) ?
    C1 P1 C7 . . 107.81(6) ?
    C13 P1 Se1 . . 112.99(5) ?
    C1 P1 Se1 . . 113.56(5) ?
    C7 P1 Se1 . . 111.56(5) ?
    C2 C1 C6 . . 111.41(11) ?
    C2 C1 P1 . . 111.05(10) ?
    C6 C1 P1 . . 110.26(10) ?
    C2 C1 H1 . . 108 ?
    C6 C1 H1 . . 108 ?
    P1 C1 H1 . . 108 ?
    C3 C2 C1 . . 111.18(12) ?
    C3 C2 H2A . . 109.4 ?
    C1 C2 H2A . . 109.4 ?
    C3 C2 H2B . . 109.4 ?
    C1 C2 H2B . . 109.4 ?
    H2A C2 H2B . . 108 ?
    C4 C3 C2 . . 111.46(13) ?
    C4 C3 H3A . . 109.3 ?
    C2 C3 H3A . . 109.3 ?
    C4 C3 H3B . . 109.3 ?
    C2 C3 H3B . . 109.3 ?
    H3A C3 H3B . . 108 ?
    C5 C4 C3 . . 110.84(12) ?
    C5 C4 H4A . . 109.5 ?
    C3 C4 H4A . . 109.5 ?
    C5 C4 H4B . . 109.5 ?
    C3 C4 H4B . . 109.5 ?
    H4A C4 H4B . . 108.1 ?
    C4 C5 C6 . . 110.98(12) ?
    C4 C5 H5A . . 109.4 ?
    C6 C5 H5A . . 109.4 ?
    C4 C5 H5B . . 109.4 ?
    C6 C5 H5B . . 109.4 ?
    H5A C5 H5B . . 108 ?
    C5 C6 C1 . . 111.31(12) ?
    C5 C6 H6A . . 109.4 ?
    C1 C6 H6A . . 109.4 ?
    C5 C6 H6B . . 109.4 ?
    C1 C6 H6B . . 109.4 ?
    H6A C6 H6B . . 108 ?
    C8 C7 C12 . . 110.53(11) ?
    C8 C7 P1 . . 113.34(9) ?
    C12 C7 P1 . . 110.03(9) ?
    C8 C7 H7 . . 107.6 ?
    C12 C7 H7 . . 107.6 ?
    P1 C7 H7 . . 107.6 ?
    C9 C8 C7 . . 111.02(11) ?
    C9 C8 H8A . . 109.4 ?
    C7 C8 H8A . . 109.4 ?
    C9 C8 H8B . . 109.4 ?
    C7 C8 H8B . . 109.4 ?
    H8A C8 H8B . . 108 ?
    C10 C9 C8 . . 110.89(12) ?
    C10 C9 H9A . . 109.5 ?
    C8 C9 H9A . . 109.5 ?
    C10 C9 H9B . . 109.5 ?
    C8 C9 H9B . . 109.5 ?
    H9A C9 H9B . . 108 ?
    C9 C10 C11 . . 110.45(12) ?
    C9 C10 H10A . . 109.6 ?
    C11 C10 H10A . . 109.6 ?
    C9 C10 H10B . . 109.6 ?
    C11 C10 H10B . . 109.6 ?
    H10A C10 H10B . . 108.1 ?
    C10 C11 C12 . . 111.36(12) ?
    C10 C11 H11A . . 109.4 ?
    C12 C11 H11A . . 109.4 ?
    C10 C11 H11B . . 109.4 ?
    C12 C11 H11B . . 109.4 ?
    H11A C11 H11B . . 108 ?
    C11 C12 C7 . . 111.80(12) ?
    C11 C12 H12A . . 109.3 ?
    C7 C12 H12A . . 109.3 ?
    C11 C12 H12B . . 109.3 ?
    C7 C12 H12B . . 109.3 ?
    H12A C12 H12B . . 107.9 ?
    C18 C13 C14 . . 118.74(12) ?
    C18 C13 P1 . . 119.72(11) ?
    C14 C13 P1 . . 121.31(10) ?
    C15 C14 C13 . . 120.29(13) ?
    C15 C14 H14 . . 119.9 ?
    C13 C14 H14 . . 119.9 ?
    C14 C15 C16 . . 121.17(13) ?
    C14 C15 H15 . . 119.4 ?
    C16 C15 H15 . . 119.4 ?
    C17 C16 C15 . . 117.95(13) ?
    C17 C16 C19 . . 121.34(13) ?
    C15 C16 C19 . . 120.70(13) ?
    C16 C17 C18 . . 121.21(13) ?
    C16 C17 H17 . . 119.4 ?
    C18 C17 H17 . . 119.4 ?
    C13 C18 C17 . . 120.56(13) ?
    C13 C18 H18 . . 119.7 ?
    C17 C18 H18 . . 119.7 ?
    C16 C19 C21 . . 112.13(12) ?
    C16 C19 C20 . . 110.84(12) ?
    C21 C19 C20 . . 110.70(13) ?
    C16 C19 H19 . . 107.7 ?
    C21 C19 H19 . . 107.7 ?
    C20 C19 H19 . . 107.7 ?
    C19 C20 H20A . . 109.5 ?
    C19 C20 H20B . . 109.5 ?
    H20A C20 H20B . . 109.5 ?
    C19 C20 H20C . . 109.5 ?
    H20A C20 H20C . . 109.5 ?
    H20B C20 H20C . . 109.5 ?
    C19 C21 H21A . . 109.5 ?
    C19 C21 H21B . . 109.5 ?
    H21A C21 H21B . . 109.5 ?
    C19 C21 H21C . . 109.5 ?
    H21A C21 H21C . . 109.5 ?
    H21B C21 H21C . . 109.5 ?
loop_
    _geom_torsion_atom_site_label_1
    _geom_torsion_atom_site_label_2
    _geom_torsion_atom_site_label_3
    _geom_torsion_atom_site_label_4
    _geom_torsion_site_symmetry_1
    _geom_torsion_site_symmetry_2
    _geom_torsion_site_symmetry_3
    _geom_torsion_site_symmetry_4
    _geom_torsion
    _geom_torsion_publ_flag
    C13 P1 C1 C2 . . . . 169.50(10) ?
    C7 P1 C1 C2 . . . . 58.04(11) ?
    Se1 P1 C1 C2 . . . . -66.09(11) ?
    C13 P1 C1 C6 . . . . -66.51(11) ?
    C7 P1 C1 C6 . . . . -177.97(9) ?
    Se1 P1 C1 C6 . . . . 57.90(10) ?
    C6 C1 C2 C3 . . . . 53.72(17) ?
    P1 C1 C2 C3 . . . . 177.05(10) ?
    C1 C2 C3 C4 . . . . -55.38(17) ?
    C2 C3 C4 C5 . . . . 57.02(17) ?
    C3 C4 C5 C6 . . . . -57.05(17) ?
    C4 C5 C6 C1 . . . . 55.67(17) ?
    C2 C1 C6 C5 . . . . -54.09(16) ?
    P1 C1 C6 C5 . . . . -177.88(10) ?
    C13 P1 C7 C8 . . . . -61.65(11) ?
    C1 P1 C7 C8 . . . . 50.53(11) ?
    Se1 P1 C7 C8 . . . . 175.86(8) ?
    C13 P1 C7 C12 . . . . 62.67(11) ?
    C1 P1 C7 C12 . . . . 174.85(9) ?
    Se1 P1 C7 C12 . . . . -59.81(10) ?
    C12 C7 C8 C9 . . . . 55.13(15) ?
    P1 C7 C8 C9 . . . . 179.19(10) ?
    C7 C8 C9 C10 . . . . -57.63(16) ?
    C8 C9 C10 C11 . . . . 57.88(16) ?
    C9 C10 C11 C12 . . . . -56.47(16) ?
    C10 C11 C12 C7 . . . . 54.94(16) ?
    C8 C7 C12 C11 . . . . -53.92(15) ?
    P1 C7 C12 C11 . . . . -179.86(10) ?
    C1 P1 C13 C18 . . . . 147.20(11) ?
    C7 P1 C13 C18 . . . . -99.12(12) ?
    Se1 P1 C13 C18 . . . . 22.43(13) ?
    C1 P1 C13 C14 . . . . -38.34(13) ?
    C7 P1 C13 C14 . . . . 75.35(13) ?
    Se1 P1 C13 C14 . . . . -163.10(10) ?
    C18 C13 C14 C15 . . . . 2.3(2) ?
    P1 C13 C14 C15 . . . . -172.26(11) ?
    C13 C14 C15 C16 . . . . 0.0(2) ?
    C14 C15 C16 C17 . . . . -2.0(2) ?
    C14 C15 C16 C19 . . . . 177.00(13) ?
    C15 C16 C17 C18 . . . . 1.8(2) ?
    C19 C16 C17 C18 . . . . -177.24(13) ?
    C14 C13 C18 C17 . . . . -2.5(2) ?
    P1 C13 C18 C17 . . . . 172.11(11) ?
    C16 C17 C18 C13 . . . . 0.5(2) ?
    C17 C16 C19 C21 . . . . -124.22(15) ?
    C15 C16 C19 C21 . . . . 56.82(19) ?
    C17 C16 C19 C20 . . . . 111.50(16) ?
    C15 C16 C19 C20 . . . . -67.46(18) ?
loop_
    _geom_hbond_atom_site_label_D
    _geom_hbond_atom_site_label_H
    _geom_hbond_atom_site_label_A
    _geom_hbond_site_symmetry_A
    _geom_hbond_distance_DH
    _geom_hbond_distance_HA
    _geom_hbond_distance_DA
    _geom_hbond_angle_DHA
    C1 H1 Se1 4_565 1.00 3.09 4.0500(14) 162
    C9 H9B Cg1 4_554 0.99 2.81 3.6471 143
