# Supplementary material for: Dicyclo­hex­yl(4-isopropyl­phen­yl)phosphane selenide
Source: Acta Crystallogr Sect E Struct Rep Online. 2012 Feb 10;68(Pt 3):o648. doi: 10.1107/S1600536812004643 (PMC3295440; doi:10.1107/S1600536812004643)
Supplement: Supplementary file 2 [file e-68-0o648-Isup2.hkl]

#
# h,k,l, Fc-squared, Fo-squared, sigma(Fo-squared) and status flag
#
data_I
_shelx_title ' mo_11fm_sm1_0ma in P2(1)/c'
_shelx_refln_list_code          4
_shelx_F_calc_maximum      198.08
_exptl_crystal_F_000       832.00
_reflns_d_resolution_high  0.7493
 
loop_
 _symmetry_equiv_pos_as_xyz
 'x, y, z'
 '-x, y+1/2, -z+1/2'
 '-x, -y, -z'
 'x, -y-1/2, z-1/2'
 
_cell_length_a    13.1311
_cell_length_b    13.6991
_cell_length_c    11.7821
_cell_angle_alpha  90.000
_cell_angle_beta  103.106
_cell_angle_gamma  90.000
 
_shelx_F_squared_multiplier     1.000
 
loop_
 _refln_index_h
 _refln_index_k
 _refln_index_l
 _refln_F_squared_calc
 _refln_F_squared_meas
 _refln_F_squared_sigma
 _refln_observed_status
   1   0   0    19149.45    19750.84    363.03 o
   2   0   0       31.83       23.76      3.71 o
   3   0   0     1401.61     1376.91     26.82 o
   4   0   0     6820.63     6965.55    165.95 o
   5   0   0     8105.81     7814.23    132.65 o
   6   0   0     8623.33     8713.55    148.38 o
   7   0   0       77.21       62.82     11.91 o
   8   0   0      250.53      294.98     15.15 o
   9   0   0      359.84      316.84     23.17 o
  10   0   0      417.59      424.81     20.28 o
  11   0   0     2789.61     2734.04     58.47 o
  12   0   0      842.14      851.97     37.26 o
  13   0   0     1737.53     1723.00     46.56 o
  14   0   0       19.84       13.87     17.87 o
  15   0   0       29.46       30.59     23.05 o
  16   0   0       52.40       47.18     25.53 o
  17   0   0     1550.26     1634.81     90.16 o
   1   1   0    12050.18    12378.36    128.07 o
   2   1   0     1847.51     1821.13     24.25 o
   3   1   0     2483.53     2476.27     33.10 o
   4   1   0     1688.28     1694.63     24.70 o
   5   1   0      712.74      748.68     13.17 o
   6   1   0     1795.09     1704.94     23.61 o
   7   1   0     1993.16     1952.64     28.70 o
   8   1   0      428.51      421.78     12.40 o
   9   1   0       38.03       34.95      8.01 o
  10   1   0      283.13      254.62     11.97 o
  11   1   0       24.44       16.80      9.60 o
  12   1   0      339.00      323.71     17.87 o
  13   1   0      315.17      321.98     18.14 o
  14   1   0       44.15       37.86     14.04 o
  15   1   0      246.28      281.36     20.17 o
  16   1   0      250.23      228.93     21.57 o
  17   1   0      136.73      130.06     20.70 o
   0   2   0     1803.38     1887.60     26.36 o
   1   2   0      640.48      629.23      7.54 o
   2   2   0      709.65      701.66      9.49 o
   3   2   0      764.14      801.76     13.53 o
   4   2   0      138.71      142.48      5.65 o
   5   2   0     3046.41     3039.13     41.74 o
   6   2   0     1099.30     1053.16     17.96 o
   7   2   0     2744.75     2789.13     35.98 o
   8   2   0      419.44      394.19     11.37 o
   9   2   0      323.52      323.29     12.10 o
  10   2   0     1043.19     1013.19     25.99 o
  11   2   0     1403.80     1356.90     26.88 o
  12   2   0      215.35      195.87     13.11 o
  13   2   0      230.19      232.17     14.75 o
  14   2   0      108.64       89.58     14.85 o
  15   2   0      263.90      230.16     19.40 o
  16   2   0      281.12      304.98     21.82 o
   1   3   0      890.55      912.19     11.20 o
   2   3   0    35171.27    36802.91    380.44 o
   3   3   0     8032.23     7921.83     88.20 o
   4   3   0       48.10       38.55      4.41 o
   5   3   0     1946.31     2354.70     31.45 o
   6   3   0       65.63      100.07      6.61 o
   7   3   0     3351.89     3357.01     47.44 o
   8   3   0     5271.47     5090.57     61.46 o
   9   3   0     2525.04     2388.09     34.90 o
  10   3   0     2284.16     2195.90     36.19 o
  11   3   0       26.25       13.70      9.68 o
  12   3   0      219.28      186.48     14.92 o
  13   3   0      809.55      811.02     26.38 o
  14   3   0     1229.45     1266.81     32.07 o
  15   3   0      947.51      985.16     28.84 o
  16   3   0       88.64       80.86     22.67 o
   0   4   0     6879.80     7109.92    105.62 o
   1   4   0     9235.00     9442.60    104.13 o
   2   4   0     4624.73     4879.60     52.27 o
   3   4   0     1124.86     1196.51     16.18 o
   4   4   0    13124.67    13781.61    152.39 o
   5   4   0     2871.83     2732.59     35.89 o
   6   4   0     3423.48     3324.59     46.25 o
   7   4   0     2499.91     2474.34     34.65 o
   8   4   0      128.90      143.37      8.88 o
   9   4   0      199.89      190.85      9.94 o
  10   4   0     1875.70     1878.14     30.50 o
  11   4   0     3649.01     3251.29     44.86 o
  12   4   0      145.93      145.48     15.19 o
  13   4   0      590.39      573.76     21.22 o
  14   4   0      373.69      387.36     20.81 o
  15   4   0       51.62       49.28     16.12 o
  16   4   0       20.36        5.08     16.58 o
   1   5   0       17.28       25.54      3.41 o
   2   5   0      263.09      256.73      5.88 o
   3   5   0        4.03       -1.85      3.52 o
   4   5   0        5.58       -1.79      3.96 o
   5   5   0     3310.52     3448.85     44.18 o
   6   5   0     3595.74     3816.80     46.35 o
   7   5   0        0.32        1.35      6.01 o
   8   5   0      230.56      248.74     10.54 o
   9   5   0      925.93      931.97     19.67 o
  10   5   0      323.47      317.43     15.47 o
  11   5   0      136.69      165.99     12.51 o
  12   5   0      225.82      249.66     14.59 o
  13   5   0     1730.75     1666.00     35.83 o
  14   5   0       51.40       41.83     14.92 o
  15   5   0       50.71       35.31     16.16 o
  16   5   0      390.21      433.38     22.90 o
   0   6   0      518.89      493.14     12.84 o
   1   6   0     5619.21     5858.68     66.14 o
   2   6   0      400.14      394.21      8.98 o
   3   6   0      101.43       95.24      4.79 o
   4   6   0      830.63      858.30     13.30 o
   5   6   0     4377.01     4285.77     50.79 o
   6   6   0     4571.71     4410.95     52.83 o
   7   6   0     3252.26     3197.95     43.07 o
   8   6   0     2033.10     2028.74     29.50 o
   9   6   0       45.40       43.69      8.44 o
  10   6   0     2602.59     2550.42     37.24 o
  11   6   0     1642.05     1690.24     29.42 o
  12   6   0     3461.56     3444.66     51.44 o
  13   6   0       23.13       38.67     13.03 o
  14   6   0      199.49      178.32     17.09 o
  15   6   0     1434.76     1592.46     38.08 o
  16   6   0     2136.07     2237.41     43.17 o
   1   7   0      643.97      669.92     13.27 o
   2   7   0     2473.46     2537.57     31.18 o
   3   7   0     3820.06     3732.23     44.25 o
   4   7   0     5383.52     5464.23     64.40 o
   5   7   0     1346.15     1321.22     19.58 o
   6   7   0     1141.73     1082.51     25.28 o
   7   7   0      424.08      411.67     11.59 o
   8   7   0     2704.28     2559.36     35.05 o
   9   7   0     6207.21     6032.01     82.86 o
  10   7   0     1792.29     1899.63     32.96 o
  11   7   0       20.49       37.74     10.70 o
  12   7   0      491.39      489.57     17.42 o
  13   7   0     3309.50     3411.81     49.57 o
  14   7   0      504.17      531.56     19.86 o
  15   7   0       31.12       44.09     16.78 o
   0   8   0     1387.99     1460.45     27.06 o
   1   8   0      221.22      259.43      7.49 o
   2   8   0      405.86      422.83      9.85 o
   3   8   0       76.41       67.97      5.69 o
   4   8   0       14.35       17.05      5.26 o
   5   8   0        4.08        7.17      5.21 o
   6   8   0     1187.12     1239.73     20.29 o
   7   8   0      579.51      561.37     16.01 o
   8   8   0        5.32       -0.29      8.27 o
   9   8   0      101.04       80.80     10.77 o
  10   8   0      117.03      128.54     11.24 o
  11   8   0       33.25       39.28     11.00 o
  12   8   0       92.82       93.95     12.73 o
  13   8   0       21.18       14.04     13.62 o
  14   8   0      121.58      107.54     16.99 o
  15   8   0        8.63       41.95     18.20 o
   1   9   0      369.88      403.76      9.69 o
   2   9   0     1385.97     1408.24     22.65 o
   3   9   0     2089.09     2047.53     34.27 o
   4   9   0      933.56      927.04     16.14 o
   5   9   0       13.05        3.73      6.71 o
   6   9   0     1042.18     1038.95     20.32 o
   7   9   0      368.11      382.74     17.65 o
   8   9   0     1288.09     1321.50     35.90 o
   9   9   0     1798.55     1819.71     35.53 o
  10   9   0      581.48      586.91     20.17 o
  11   9   0        7.37       10.48     11.73 o
  12   9   0      286.51      280.19     17.29 o
  13   9   0      824.18      897.62     32.61 o
  14   9   0      923.52      911.71     28.52 o
   0  10   0     1838.63     1806.08     55.46 o
   1  10   0     2157.03     2327.76     30.47 o
   2  10   0      874.54      846.65     15.70 o
   3  10   0       28.64       19.12      6.10 o
   4  10   0       18.07       18.28      7.33 o
   5  10   0     4913.95     4812.50     65.91 o
   6  10   0     5292.76     5244.81     74.01 o
   7  10   0     3379.11     3359.80     46.58 o
   8  10   0     1469.16     1490.43     27.25 o
   9  10   0      330.28      317.30     14.99 o
  10  10   0     2316.85     2310.11     41.01 o
  11  10   0     4403.99     4584.10     68.83 o
  12  10   0     1749.84     1881.33     44.80 o
  13  10   0      104.90      105.28     16.01 o
  14  10   0       21.12       45.82     19.64 o
   1  11   0        6.90       -0.36      6.85 o
   2  11   0       39.63       35.88      7.57 o
   3  11   0      249.26      244.14     10.84 o
   4  11   0      829.66      775.76     18.78 o
   5  11   0      146.43      152.72     10.11 o
   6  11   0      477.88      466.77     27.82 o
   7  11   0      253.06      264.80     14.07 o
   8  11   0      416.56      452.72     17.10 o
   9  11   0     1918.58     1968.16     38.56 o
  10  11   0     1195.69     1268.15     37.42 o
  11  11   0       42.21       42.79     16.37 o
  12  11   0       74.82       48.66     17.91 o
  13  11   0      306.10      343.69     33.53 o
   0  12   0     5894.03     5896.79    104.65 o
   1  12   0     1900.67     1940.54     36.65 o
   2  12   0      365.69      336.96     11.60 o
   3  12   0      801.71      812.93     24.91 o
   4  12   0     1141.15     1088.21     37.41 o
   5  12   0      591.66      549.94     30.67 o
   6  12   0      191.22      191.50     17.95 o
   7  12   0      388.28      376.31     22.62 o
   8  12   0      615.79      604.71     27.81 o
   9  12   0        2.82        3.79     18.15 o
  10  12   0       63.33       90.12     19.17 o
  11  12   0      148.60       93.36     20.63 o
  12  12   0       10.43        5.10     20.41 o
   1  13   0      889.98      889.86     26.85 o
   2  13   0     3045.94     3044.55     61.42 o
   3  13   0     2906.31     2816.90     62.95 o
   4  13   0      946.76      938.91     30.75 o
   5  13   0      751.76      741.33     28.38 o
   6  13   0      293.61      278.66     21.16 o
   7  13   0     2097.07     2070.14     51.15 o
   8  13   0     1483.06     1517.36     63.42 o
   9  13   0      320.53      321.05     24.58 o
  10  13   0        8.28        0.79     18.35 o
  11  13   0       80.21       92.34     21.42 o
  12  13   0      391.66      463.62     45.87 o
   0  14   0     2284.84     2256.29     54.90 o
   1  14   0     2598.30     2655.16     55.25 o
   2  14   0      657.66      624.81     25.10 o
   3  14   0      101.59      111.54     18.91 o
   4  14   0      109.11      120.86     17.08 o
   5  14   0      336.48      360.83     22.10 o
   6  14   0      738.16      713.99     29.15 o
   7  14   0      569.24      604.65     28.39 o
   8  14   0      265.44      285.42     24.19 o
   9  14   0      230.58      247.16     21.98 o
  10  14   0      239.33      252.78     23.26 o
   1  15   0      367.07      333.57     31.52 o
   2  15   0      479.61      459.99     24.14 o
   3  15   0      761.15      717.48     31.82 o
   4  15   0       34.09       27.10     18.26 o
   5  15   0      118.54      113.78     20.75 o
   6  15   0      184.42      207.42     23.48 o
   7  15   0      131.18      104.78     20.89 o
   8  15   0      124.52      147.64     22.25 o
   9  15   0        2.50      -12.11     20.84 o
   0  16   0     1826.54     1577.63     90.42 o
   1  16   0      667.87      643.61     42.42 o
   2  16   0       62.62       60.24     27.03 o
   3  16   0       46.27       62.90     17.84 o
   4  16   0     2227.81     2095.41     57.40 o
   5  16   0     1257.33     1227.17     44.19 o
   6  16   0      557.96      561.62     31.50 o
   7  16   0      333.34      371.46     29.86 o
   8  16   0       24.38       -6.68     23.06 o
   1  17   0      948.71      861.37     82.39 o
   2  17   0     1104.48     1037.89     54.82 o
   3  17   0     1710.57     1642.49     67.96 o
   4  17   0      244.44      235.69     34.69 o
   5  17   0        7.67        1.31     30.13 o
   6  17   0      628.57      637.59     33.25 o
   0  18   0      466.30      509.96     60.00 o
   1  18   0        9.75       -5.28     30.17 o
   2  18   0       70.05       83.81     31.90 o
 -17   1   1       36.17       48.55     18.83 o
 -16   1   1      299.34      300.30     21.72 o
 -15   1   1      494.61      483.67     23.18 o
 -14   1   1      987.45      957.64     27.54 o
 -13   1   1      491.64      510.04     18.04 o
 -12   1   1      564.95      523.08     17.12 o
 -11   1   1      457.19      443.04     15.12 o
 -10   1   1     1328.88     1254.04     30.07 o
  -9   1   1     1135.66     1100.72     24.24 o
  -8   1   1     3435.82     3346.47     44.88 o
  -7   1   1     1478.91     1382.95     21.92 o
  -6   1   1     2005.16     1972.59     27.55 o
  -5   1   1       15.74       16.92      4.11 o
  -4   1   1     3470.94     3448.38     42.43 o
  -3   1   1    15622.54    15757.30    163.79 o
  -2   1   1      283.39      251.84      4.65 o
  -1   1   1     5529.13     5767.79     78.16 o
   0   1   1     4405.53     4453.87     66.09 o
   1   1   1     1268.15     1265.19     14.20 o
   2   1   1    23043.73    23426.27    289.60 o
   3   1   1    26275.34    26940.59    333.27 o
   4   1   1     4765.64     4744.68     66.81 o
   5   1   1     5858.85     5923.67     77.28 o
   6   1   1     1918.34     1983.99     28.54 o
   7   1   1     4403.79     4304.67     59.26 o
   8   1   1     3332.76     3251.21     44.71 o
   9   1   1      869.20      821.99     19.32 o
  10   1   1     1010.65      998.89     22.43 o
  11   1   1       40.26       37.82     10.24 o
  12   1   1      140.08      117.89     12.52 o
  13   1   1      835.82      788.55     22.40 o
  14   1   1      675.62      658.53     24.37 o
  15   1   1      164.42      178.56     17.65 o
  16   1   1      361.44      373.71     23.57 o
 -17   2   1      932.35      931.55     42.80 o
 -16   2   1     1727.66     1706.41     51.51 o
 -15   2   1      177.54      182.93     18.54 o
 -14   2   1        1.18        9.93     13.18 o
 -13   2   1       93.54       92.11     13.34 o
 -12   2   1     2836.38     2721.71     42.04 o
 -11   2   1     1245.24     1233.50     26.53 o
 -10   2   1     1963.56     1938.01     31.45 o
  -9   2   1      379.05      353.97     13.43 o
  -8   2   1       82.94      114.09      8.00 o
  -7   2   1     1125.30     1148.59     18.48 o
  -6   2   1     1599.99     1468.97     20.86 o
  -5   2   1     8228.39     8129.41    103.89 o
  -4   2   1     1257.17     1173.93     15.93 o
  -3   2   1     3416.92     3347.77     34.66 o
  -2   2   1    13357.39    13849.21    161.11 o
  -1   2   1     6285.29     6828.38    131.07 o
   0   2   1     2706.84     2964.50     40.69 o
   1   2   1    37630.16    38502.59    418.62 o
   2   2   1    14549.61    14761.78    171.83 o
   3   2   1     1861.75     1859.81     24.71 o
   4   2   1    13278.25    13610.42    159.81 o
   5   2   1    28503.07    29200.93    339.71 o
   6   2   1     5279.55     4994.43     66.81 o
   7   2   1     2694.09     2539.39     35.69 o
   8   2   1       76.85       55.33      7.89 o
   9   2   1      275.43      266.88     11.78 o
  10   2   1     2425.67     2357.43     40.26 o
  11   2   1      426.17      433.97     15.94 o
  12   2   1     1650.00     1570.95     30.55 o
  13   2   1      612.12      577.11     19.63 o
  14   2   1        0.59       -9.32     13.77 o
  15   2   1      105.35       75.37     16.39 o
  16   2   1      236.77      230.84     21.16 o
 -17   3   1       63.76      102.24     23.46 o
 -16   3   1       77.88       31.64     17.88 o
 -15   3   1      734.17      738.99     26.44 o
 -14   3   1      433.15      439.63     19.71 o
 -13   3   1       36.29       36.83     12.69 o
 -12   3   1     1305.23     1286.35     29.10 o
 -11   3   1     1716.45     1514.24     27.98 o
 -10   3   1      104.49      113.97     13.30 o
  -9   3   1        2.27       -6.52      6.82 o
  -8   3   1       97.48      119.53      7.69 o
  -7   3   1      349.30      422.61     10.57 o
  -6   3   1        1.44        5.70      4.87 o
  -5   3   1     3955.59     4066.58     47.47 o
  -4   3   1      386.50      421.62      8.32 o
  -3   3   1     1755.45     1834.88     21.99 o
  -2   3   1     6284.39     6609.03     85.53 o
  -1   3   1    10943.50    11328.78    152.15 o
   0   3   1     4110.52     4478.07     61.48 o
   1   3   1        7.74        8.51      2.22 o
   2   3   1       33.21       31.43      3.58 o
   3   3   1     6157.86     6128.09     73.51 o
   4   3   1     8776.69     9050.81    107.49 o
   5   3   1      368.00      389.94      9.90 o
   6   3   1       13.77       14.12      5.64 o
   7   3   1      605.45      536.88     22.58 o
   8   3   1      418.50      388.28     12.44 o
   9   3   1      682.05      726.28     19.66 o
  10   3   1      738.95      739.90     19.06 o
  11   3   1     1669.61     1629.30     30.16 o
  12   3   1       24.88       12.56     11.16 o
  13   3   1       46.21       49.28     13.85 o
  14   3   1       34.84       30.63     14.56 o
  15   3   1      118.33      111.08     16.99 o
  16   3   1       53.74       55.64     17.38 o
 -16   4   1      225.01      254.04     23.66 o
 -15   4   1      643.05      637.46     23.85 o
 -14   4   1      170.69      173.88     16.18 o
 -13   4   1        7.43       12.08     12.66 o
 -12   4   1      156.27      166.14     13.64 o
 -11   4   1     3591.28     3522.66     53.93 o
 -10   4   1     4448.82     4300.14     57.62 o
  -9   4   1      996.64      921.18     18.68 o
  -8   4   1       34.82       47.47      6.89 o
  -7   4   1     1103.96     1036.66     17.76 o
  -6   4   1     7736.03     7694.80     87.41 o
  -5   4   1     9282.19     9322.45    104.17 o
  -4   4   1     2970.43     3009.89     33.65 o
  -3   4   1       67.31       67.02      3.22 o
  -2   4   1     3498.55     3646.96     47.48 o
  -1   4   1     1470.32     1388.42     21.35 o
   0   4   1     6290.99     6731.47     74.61 o
   1   4   1      623.79      600.98      8.78 o
   2   4   1     6402.12     6856.72     76.67 o
   3   4   1     2937.13     3175.02     39.87 o
   4   4   1      233.66      242.58      6.79 o
   5   4   1       30.22       20.67      5.27 o
   6   4   1     1543.14     1524.90     23.72 o
   7   4   1      809.68      692.83     15.95 o
   8   4   1     1238.12     1195.23     22.44 o
   9   4   1      294.17      276.44     12.03 o
  10   4   1       55.60       81.74      9.79 o
  11   4   1      944.66      882.92     20.88 o
  12   4   1     1720.94     1779.17     33.16 o
  13   4   1      609.64      598.70     21.94 o
  14   4   1      185.76      193.29     17.19 o
  15   4   1       83.90       74.13     16.80 o
  16   4   1      286.28      290.94     24.43 o
 -16   5   1       74.56       53.29     18.36 o
 -15   5   1      452.34      448.67     21.43 o
 -14   5   1     2089.04     2105.07     41.20 o
 -13   5   1     1175.40     1173.53     29.56 o
 -12   5   1     1055.26     1115.93     28.89 o
 -11   5   1      723.68      646.31     18.75 o
 -10   5   1        8.41        0.26      9.01 o
  -9   5   1     4615.68     4586.64     56.76 o
  -8   5   1     5714.96     5436.13     68.93 o
  -7   5   1     2625.99     2435.97     28.93 o
  -6   5   1       23.18       25.40      4.82 o
  -5   5   1     2339.83     2449.91     31.38 o
  -4   5   1     4113.91     3950.31     45.68 o
  -3   5   1     9423.43     9518.12    105.67 o
  -2   5   1     4984.25     4811.77     67.28 o
  -1   5   1     1201.31     1156.02     19.19 o
   0   5   1      273.59      271.40      6.36 o
   1   5   1     1601.52     1593.50     20.04 o
   2   5   1     6559.70     6641.08     74.63 o
   3   5   1    12520.07    13273.97    147.04 o
   4   5   1     1923.33     1830.95     25.83 o
   5   5   1      530.84      476.58     11.22 o
   6   5   1     1411.25     1618.38     23.55 o
   7   5   1     3583.93     3693.04     49.04 o
   8   5   1     2286.01     2179.57     33.01 o
   9   5   1     3688.19     3479.38     48.54 o
  10   5   1     2858.85     2691.74     40.69 o
  11   5   1     1425.07     1470.94     27.26 o
  12   5   1      430.92      445.55     17.93 o
  13   5   1      940.91      927.90     29.35 o
  14   5   1     1720.23     1816.97     41.61 o
  15   5   1     1677.76     1804.60     40.29 o
  16   5   1      337.04      366.62     22.61 o
 -16   6   1     1189.05     1225.96     33.61 o
 -15   6   1      253.72      211.49     18.32 o
 -14   6   1      268.61      294.06     17.14 o
 -13   6   1      309.60      306.41     15.36 o
 -12   6   1      654.70      640.13     21.74 o
 -11   6   1      298.93      312.38     13.50 o
 -10   6   1      723.12      638.85     16.80 o
  -9   6   1      695.18      678.63     16.33 o
  -8   6   1       93.32       71.60      7.29 o
  -7   6   1      593.17      570.19     12.34 o
  -6   6   1     1365.21     1291.37     19.30 o
  -5   6   1     1240.86     1187.43     16.52 o
  -4   6   1     1500.83     1587.49     19.82 o
  -3   6   1      930.88      930.89     17.80 o
  -2   6   1      188.64      203.68      7.53 o
  -1   6   1     1820.90     1958.57     25.79 o
   0   6   1      657.64      593.04     10.17 o
   1   6   1     6579.12     7003.61     78.65 o
   2   6   1     1816.09     1766.02     22.70 o
   3   6   1       80.42       86.40      5.07 o
   4   6   1       16.75       20.32      4.82 o
   5   6   1       82.16       70.74      5.89 o
   6   6   1     5258.42     5446.43     68.27 o
   7   6   1      935.39      937.34     18.09 o
   8   6   1        2.69        4.53      7.48 o
   9   6   1      142.41       86.06      9.37 o
  10   6   1      129.39      143.21     13.21 o
  11   6   1      382.28      415.42     16.58 o
  12   6   1      352.56      349.77     16.81 o
  13   6   1        4.59       10.73     13.16 o
  14   6   1      210.41      194.22     17.88 o
  15   6   1        7.32        1.69     16.41 o
 -15   7   1      359.44      398.00     21.18 o
 -14   7   1       43.85       48.44     15.23 o
 -13   7   1     1306.68     1320.68     49.56 o
 -12   7   1      258.79      217.78     13.57 o
 -11   7   1      463.94      436.98     15.29 o
 -10   7   1        1.17       22.49      9.18 o
  -9   7   1     1627.38     1619.75     26.58 o
  -8   7   1     3592.92     3616.42     46.26 o
  -7   7   1     1187.48     1265.92     22.84 o
  -6   7   1       85.31       82.66      5.76 o
  -5   7   1      246.88      248.66      6.85 o
  -4   7   1     1722.96     1711.47     24.39 o
  -3   7   1      696.21      622.06     15.01 o
  -2   7   1     2310.09     2364.73     36.28 o
  -1   7   1        8.92        6.73      3.61 o
   0   7   1      372.28      454.00      9.43 o
   1   7   1     1542.08     1540.86     21.88 o
   2   7   1      362.89      339.25      8.33 o
   3   7   1       25.89       29.61      4.78 o
   4   7   1     2191.58     2396.76     30.73 o
   5   7   1      136.52      151.47      7.21 o
   6   7   1       17.23       13.74      6.27 o
   7   7   1       25.13       30.51      7.18 o
   8   7   1      267.84      262.70     11.72 o
   9   7   1      400.27      415.67     14.71 o
  10   7   1      336.04      406.42     15.52 o
  11   7   1      551.75      481.80     17.47 o
  12   7   1       15.62       31.40     12.10 o
  13   7   1      106.72      120.10     14.42 o
  14   7   1      827.47      865.37     27.05 o
  15   7   1      587.91      613.37     23.84 o
 -15   8   1      449.81      463.97     23.36 o
 -14   8   1      740.21      751.41     27.80 o
 -13   8   1       22.32        4.25     12.67 o
 -12   8   1      496.10      508.51     18.08 o
 -11   8   1     3691.62     3828.06     51.61 o
 -10   8   1     2626.56     2713.16     38.98 o
  -9   8   1     2984.61     3006.55     40.94 o
  -8   8   1      358.82      348.70     11.90 o
  -7   8   1     4938.31     5090.29     73.13 o
  -6   8   1    10625.92    10449.95    117.95 o
  -5   8   1     9150.82     8945.80    115.83 o
  -4   8   1     3247.27     3162.93     50.58 o
  -3   8   1       27.93       26.83      6.77 o
  -2   8   1     1538.78     1498.07     25.96 o
  -1   8   1     4126.57     3934.96     46.13 o
   0   8   1     7232.31     7416.47     83.76 o
   1   8   1     2361.23     2450.21     30.59 o
   2   8   1      502.32      458.90     10.44 o
   3   8   1      654.31      660.86     18.63 o
   4   8   1       34.16       38.84      5.80 o
   5   8   1      720.20      779.03     15.32 o
   6   8   1     2236.17     2259.26     30.92 o
   7   8   1     2713.78     2716.45     36.48 o
   8   8   1     1466.54     1439.18     26.09 o
   9   8   1        3.36       18.22      9.54 o
  10   8   1      358.53      358.45     15.05 o
  11   8   1     1894.33     1883.84     36.73 o
  12   8   1     2015.04     2021.29     37.47 o
  13   8   1     2347.11     2459.29     43.24 o
  14   8   1      144.34      158.23     19.12 o
  15   8   1      563.60      523.47     24.81 o
 -15   9   1       62.95       68.52     20.63 o
 -14   9   1      386.30      410.29     24.54 o
 -13   9   1      458.35      452.01     19.28 o
 -12   9   1     1190.83     1270.62     30.33 o
 -11   9   1      195.21      218.62     13.27 o
 -10   9   1      169.01      153.45     11.57 o
  -9   9   1      993.64     1024.96     21.12 o
  -8   9   1     3072.46     3123.12     45.15 o
  -7   9   1      915.60      940.21     22.53 o
  -6   9   1      975.74      945.89     21.34 o
  -5   9   1     4829.95     4792.83     70.92 o
  -4   9   1     4788.39     4815.64     70.64 o
  -3   9   1     4659.50     4528.44     66.33 o
  -2   9   1      320.73      294.20     11.22 o
  -1   9   1      467.80      495.42     15.59 o
   0   9   1        2.39        8.74      4.86 o
   1   9   1     1842.49     1940.63     27.88 o
   2   9   1      652.77      634.93     13.53 o
   3   9   1      298.90      329.75     11.50 o
   4   9   1      108.33      120.18      7.86 o
   5   9   1      172.15      168.82      9.50 o
   6   9   1      115.82      131.53      9.15 o
   7   9   1      162.05      153.85     10.14 o
   8   9   1     2509.24     2541.08     52.05 o
   9   9   1      919.63      996.48     24.98 o
  10   9   1     1533.52     1543.79     32.09 o
  11   9   1     1524.29     1520.45     50.70 o
  12   9   1        1.67       -3.15     13.12 o
  13   9   1      895.03      904.26     25.94 o
  14   9   1     3029.86     3380.06     58.17 o
 -14  10   1       89.52       98.52     21.34 o
 -13  10   1       93.52       77.21     18.75 o
 -12  10   1        2.25      -15.84     15.84 o
 -11  10   1       14.78        8.79     15.16 o
 -10  10   1        2.19       10.73     12.71 o
  -9  10   1        1.56       13.47     11.70 o
  -8  10   1        2.03      -10.42     10.42 o
  -7  10   1       12.76       10.89      9.75 o
  -6  10   1       39.17       44.79     10.30 o
  -5  10   1     2501.86     2526.18     42.30 o
  -4  10   1        3.84       -3.50      8.66 o
  -3  10   1     1485.45     1411.34     27.30 o
  -2  10   1      298.54      280.93     12.97 o
  -1  10   1       49.45       45.61      7.86 o
   0  10   1      408.01      398.23     12.49 o
   1  10   1      158.32      148.61      7.21 o
   2  10   1      728.88      746.35     15.89 o
   3  10   1      359.15      341.96     10.81 o
   4  10   1     1263.69     1257.98     22.09 o
   5  10   1     1565.54     1540.40     43.79 o
   6  10   1      715.59      731.60     24.16 o
   7  10   1        0.72       -4.08      9.40 o
   8  10   1       87.07      112.47     11.91 o
   9  10   1      259.24      251.27     14.72 o
  10  10   1      205.97      172.38     15.57 o
  11  10   1       21.92       20.46     13.63 o
  12  10   1      239.97      234.18     17.69 o
  13  10   1       42.85       43.09     16.05 o
 -13  11   1      413.91      444.40     25.15 o
 -12  11   1       81.51       83.45     18.52 o
 -11  11   1       15.07       33.42     16.19 o
 -10  11   1      324.31      319.71     19.53 o
  -9  11   1     1748.48     1818.33     48.53 o
  -8  11   1     1573.99     1612.15     48.57 o
  -7  11   1     2920.12     2950.74     73.90 o
  -6  11   1     1068.62     1080.31     36.16 o
  -5  11   1       22.58       30.36     11.46 o
  -4  11   1      145.69      150.99     11.45 o
  -3  11   1     3869.59     3870.66     73.75 o
  -2  11   1     2975.75     3020.37     62.26 o
  -1  11   1     1312.24     1297.08     26.44 o
   0  11   1       41.06       41.15      7.00 o
   1  11   1      575.91      543.59     13.88 o
   2  11   1     2621.87     2598.84     37.07 o
   3  11   1     4499.13     4521.42     58.37 o
   4  11   1     3239.98     3200.57     47.47 o
   5  11   1     1431.46     1418.02     32.66 o
   6  11   1       73.11       94.76     11.75 o
   7  11   1      587.76      581.76     21.14 o
   8  11   1     1927.94     2015.77     43.79 o
   9  11   1      889.37      853.30     26.74 o
  10  11   1      396.69      417.76     21.68 o
  11  11   1        3.79       -1.18     15.97 o
  12  11   1      115.99      120.75     17.83 o
  13  11   1      278.03      313.82     30.97 o
 -13  12   1       84.19       63.90     22.27 o
 -12  12   1      369.15      397.19     26.66 o
 -11  12   1      533.61      571.18     27.24 o
 -10  12   1     1928.15     2020.03     43.71 o
  -9  12   1      463.52      444.49     23.45 o
  -8  12   1      267.54      280.58     19.85 o
  -7  12   1      354.69      418.78     24.27 o
  -6  12   1     2459.52     2437.76     54.76 o
  -5  12   1     1921.42     1801.09     50.33 o
  -4  12   1     1977.25     1912.76     39.42 o
  -3  12   1       52.28       57.27     11.91 o
  -2  12   1      957.42      985.48     32.60 o
  -1  12   1     1455.09     1433.09     29.09 o
   0  12   1     1524.29     1592.86     31.11 o
   1  12   1      757.07      713.40     22.12 o
   2  12   1      816.21      912.94     32.40 o
   3  12   1      128.14      127.38     10.57 o
   4  12   1     1418.10     1432.14     30.51 o
   5  12   1      941.10      948.02     24.78 o
   6  12   1     1557.67     1557.08     32.64 o
   7  12   1     1293.18     1263.62     32.01 o
   8  12   1      881.95      877.78     28.13 o
   9  12   1      372.53      385.26     25.81 o
  10  12   1      342.34      329.29     20.46 o
  11  12   1      969.32     1036.26     33.25 o
  12  12   1     1359.72     1431.75     43.55 o
 -12  13   1       23.24      -15.78     20.76 o
 -11  13   1       27.23       42.60     20.41 o
 -10  13   1        4.49       11.12     18.40 o
  -9  13   1       97.08      114.61     18.86 o
  -8  13   1      209.28      215.95     19.43 o
  -7  13   1      888.89      929.91     34.10 o
  -6  13   1       40.91       65.07     16.80 o
  -5  13   1     1104.84     1121.64     35.22 o
  -4  13   1       12.59        9.90     14.51 o
  -3  13   1      905.94      887.91     26.55 o
  -2  13   1       48.86       32.75     12.15 o
  -1  13   1     1320.47     1316.77     47.14 o
   0  13   1      841.94      794.03     24.33 o
   1  13   1       30.17       35.13     12.42 o
   2  13   1      432.44      439.71     14.47 o
   3  13   1      105.85      114.88     13.60 o
   4  13   1       17.50       15.89     10.56 o
   5  13   1       24.22       23.59     12.07 o
   6  13   1        9.48        5.02     12.59 o
   7  13   1      887.53      908.01     27.90 o
   8  13   1      306.48      292.73     18.92 o
   9  13   1      272.02      289.35     18.74 o
  10  13   1      389.99      388.40     27.45 o
  11  13   1      236.03      255.33     24.22 o
 -11  14   1      276.19      298.73     28.26 o
 -10  14   1      116.54      112.56     24.08 o
  -9  14   1       49.61       59.46     21.40 o
  -8  14   1       59.18       42.04     19.74 o
  -7  14   1        4.26       23.40     29.08 o
  -6  14   1       42.66       46.14     17.79 o
  -5  14   1     1745.14     1754.77     45.71 o
  -4  14   1     1048.55     1026.15     43.12 o
  -3  14   1      301.51      293.44     20.10 o
  -2  14   1      576.18      531.18     23.68 o
  -1  14   1      324.14      304.80     17.26 o
   0  14   1     2084.27     2132.48     43.65 o
   1  14   1     4659.31     4766.14     80.51 o
   2  14   1      798.64      833.14     53.48 o
   3  14   1        0.08       -4.85     11.45 o
   4  14   1      308.09      304.59     17.16 o
   5  14   1     2506.89     2481.03     54.70 o
   6  14   1     1115.06     1089.96     40.02 o
   7  14   1      722.52      706.81     29.99 o
   8  14   1      131.85      134.42     21.18 o
   9  14   1      668.41      669.63     41.71 o
  10  14   1      384.68      378.36     28.21 o
  -9  15   1       62.74       73.08     22.46 o
  -8  15   1      181.62      178.57     26.79 o
  -7  15   1     1038.95      969.28     36.71 o
  -6  15   1      375.09      356.05     24.71 o
  -5  15   1      395.86      385.40     24.03 o
  -4  15   1      923.53      887.82     33.05 o
  -3  15   1     1018.60      988.14     43.70 o
  -2  15   1     2392.51     2533.96    101.47 o
  -1  15   1     1267.85     1240.22     41.37 o
   0  15   1      393.05      387.61     23.71 o
   1  15   1       51.04       46.61     19.09 o
   2  15   1     2252.33     2250.68     92.88 o
   3  15   1     1676.28     1640.40     63.19 o
   4  15   1     3007.51     2935.70     70.20 o
   5  15   1      263.26      260.37     22.35 o
   6  15   1       24.36       26.00     18.91 o
   7  15   1     1222.34     1265.08     45.34 o
   8  15   1     1277.33     1297.39     57.99 o
   9  15   1      596.36      532.44     34.13 o
  -8  16   1        7.01       -9.06     21.12 o
  -7  16   1       57.88       82.81     21.40 o
  -6  16   1       34.25       37.19     20.00 o
  -5  16   1      246.08      238.75     25.13 o
  -4  16   1      328.67      346.90     25.86 o
  -3  16   1        9.74        4.55     18.92 o
  -2  16   1      165.75      140.35     41.15 o
  -1  16   1       11.88        3.12     17.30 o
   0  16   1      127.23       78.09     18.46 o
   1  16   1     1473.78     1479.64     44.49 o
   2  16   1       78.91       17.85     26.58 o
   3  16   1        3.14       37.19     27.14 o
   4  16   1        7.04       12.46     35.28 o
   5  16   1      365.06      363.74     37.12 o
   6  16   1      193.22      197.18     22.54 o
   7  16   1      278.24      281.52     31.40 o
  -6  17   1        5.35      -10.64     22.51 o
  -5  17   1       85.51       78.28     24.92 o
  -4  17   1       16.23       -2.83     20.40 o
  -3  17   1      399.08      379.25     27.04 o
  -2  17   1      890.38      854.05     36.02 o
  -1  17   1       63.84       15.13     28.31 o
   0  17   1       11.81       17.14     36.55 o
   1  17   1        1.66       -0.07     44.79 o
   2  17   1      103.23       82.69     30.13 o
   3  17   1      792.97      762.85     47.80 o
   4  17   1      127.40      118.72     32.56 o
   5  17   1       10.11       -7.95     49.64 o
  -3  18   1      341.03      341.62     44.15 o
  -2  18   1      129.16      115.32     32.99 o
  -1  18   1      659.63      565.60     44.36 o
   0  18   1     1388.23     1312.93     63.63 o
   1  18   1      779.62      705.22     48.39 o
   2  18   1     1089.18      955.45     71.83 o
 -17   0   2     1856.09     2091.71    147.03 o
 -16   0   2     2233.49     2239.65     67.36 o
 -15   0   2     1712.18     1703.91     56.26 o
 -14   0   2      175.71      121.40     22.60 o
 -13   0   2      625.88      583.08     26.13 o
 -12   0   2     2320.87     2239.96     51.47 o
 -11   0   2     5044.75     4818.44     90.46 o
 -10   0   2     3308.50     3217.10     72.44 o
  -9   0   2     3670.85     3595.18     68.29 o
  -8   0   2     2924.64     2921.33     56.19 o
  -7   0   2      168.62      130.06      9.95 o
  -6   0   2     2619.47     2512.51     47.17 o
  -5   0   2     5634.63     5602.60     95.99 o
  -4   0   2     9142.55     9343.02    178.47 o
  -3   0   2    10898.59    11257.55    182.68 o
  -2   0   2     2811.65     2774.46     42.12 o
  -1   0   2    15625.85    15593.38    207.98 o
   0   0   2      227.51      255.96      6.58 o
   1   0   2      196.51      218.13      8.60 o
   2   0   2    39235.23    40814.17    666.78 o
   3   0   2      280.55      248.80      9.60 o
   4   0   2      128.88      123.66     10.32 o
   5   0   2     3982.00     3799.00     96.20 o
   6   0   2    13000.21    12920.38    250.51 o
   7   0   2    11151.39    10967.13    215.14 o
   8   0   2     2484.20     2369.64     57.73 o
   9   0   2     6852.09     6990.48    125.31 o
  10   0   2     2015.37     2017.00     55.30 o
  11   0   2      103.94      123.08     17.30 o
  12   0   2     1534.51     1528.64     43.71 o
  13   0   2      698.94      652.01     29.94 o
  14   0   2       91.18      103.11     28.30 o
  15   0   2       44.16       62.29     21.84 o
  16   0   2      140.92      130.10     28.78 o
 -17   1   2      314.24      325.92     22.51 o
 -16   1   2       72.10       50.53     17.15 o
 -15   1   2      345.11      334.38     21.95 o
 -14   1   2      706.73      673.41     38.36 o
 -13   1   2     2426.39     2384.80     51.61 o
 -12   1   2       16.18       10.65      9.91 o
 -11   1   2       37.18       42.15      9.33 o
 -10   1   2      665.29      576.06     15.45 o
  -9   1   2     3645.98     3580.51     48.14 o
  -8   1   2      748.76      709.30     15.85 o
  -7   1   2       15.60       22.59      5.50 o
  -6   1   2     1044.83     1064.83     17.29 o
  -5   1   2        0.40       -3.51      3.51 o
  -4   1   2      535.48      539.51      9.30 o
  -3   1   2    12951.34    13366.82    132.49 o
  -2   1   2     1644.75     1631.08     19.37 o
  -1   1   2       18.38       11.32      3.11 o
   0   1   2     9164.04     9336.60    125.61 o
   1   1   2     5058.49     5294.76     62.47 o
   2   1   2       93.58      101.21      6.62 o
   3   1   2      489.79      433.22     10.43 o
   4   1   2     4175.00     3987.06     53.17 o
   5   1   2     3736.99     3618.27     53.32 o
   6   1   2      754.23      763.15     17.42 o
   7   1   2     1845.11     1855.32     32.97 o
   8   1   2     9006.36     8658.98    113.76 o
   9   1   2    10299.97     9981.34    130.98 o
  10   1   2      790.28      765.04     26.93 o
  11   1   2      678.17      638.24     19.12 o
  12   1   2      144.98      151.31     13.43 o
  13   1   2      453.76      480.62     19.18 o
  14   1   2      260.23      295.70     17.96 o
  15   1   2       77.20       73.33     16.74 o
  16   1   2      125.72      104.16     19.70 o
 -17   2   2        6.00       -8.32     17.58 o
 -16   2   2       15.12       -3.21     16.44 o
 -15   2   2      139.07      156.91     17.64 o
 -14   2   2        1.00       -0.68     12.85 o
 -13   2   2       13.50        7.89     11.86 o
 -12   2   2      700.35      634.79     19.78 o
 -11   2   2      100.19       98.32     10.18 o
 -10   2   2      482.20      460.14     14.01 o
  -9   2   2      824.26      735.17     17.20 o
  -8   2   2      665.40      635.41     15.15 o
  -7   2   2       32.45       25.82      5.24 o
  -6   2   2     2559.53     2591.18     30.40 o
  -5   2   2      711.45      643.58     10.74 o
  -4   2   2      319.79      310.92      6.03 o
  -3   2   2      405.37      411.98      8.16 o
  -2   2   2     2987.26     2951.45     46.17 o
  -1   2   2    27286.56    27815.71    407.77 o
   0   2   2     4389.79     4476.18     96.11 o
   1   2   2      130.12      147.43      4.20 o
   2   2   2      861.65      921.95     14.96 o
   3   2   2       17.26       10.64      4.34 o
   4   2   2      759.94      873.96     20.82 o
   5   2   2        5.71        1.54      5.42 o
   6   2   2      164.33      195.49      8.84 o
   7   2   2     2588.23     2558.84     36.54 o
   8   2   2       34.99       37.88      8.05 o
   9   2   2       26.79       26.97      9.41 o
  10   2   2       11.58        5.48     10.20 o
  11   2   2      481.16      494.92     17.21 o
  12   2   2       16.20       -0.34     11.42 o
  13   2   2      447.52      432.15     18.36 o
  14   2   2       17.97       21.45     13.83 o
  15   2   2       13.04       -8.65     15.63 o
  16   2   2      253.79      299.99     21.33 o
 -17   3   2      444.40      491.64     25.46 o
 -16   3   2        6.92       13.72     16.57 o
 -15   3   2      721.96      756.19     27.06 o
 -14   3   2     2078.97     1924.75     46.90 o
 -13   3   2     2292.20     2290.01     41.09 o
 -12   3   2      991.80      931.91     24.32 o
 -11   3   2      641.57      589.03     18.06 o
 -10   3   2      838.18      849.69     19.49 o
  -9   3   2     1835.89     1733.62     26.13 o
  -8   3   2     6114.81     5813.35     68.49 o
  -7   3   2     5382.88     5224.80     57.96 o
  -6   3   2      722.89      637.90     11.47 o
  -5   3   2       10.80        7.87      3.22 o
  -4   3   2     3949.81     4067.80     47.11 o
  -3   3   2     4948.46     4953.34     65.22 o
  -2   3   2    32197.42    34186.53    458.47 o
  -1   3   2     7147.83     7343.56    124.89 o
   0   3   2     3123.81     3222.21     80.05 o
   1   3   2     1185.79     1166.95     16.73 o
   2   3   2     7498.87     7611.57     80.35 o
   3   3   2     4702.17     4693.79     61.47 o
   4   3   2    25139.60    26617.57    310.09 o
   5   3   2    10972.37    11521.82    129.37 o
   6   3   2      220.31      213.55      8.84 o
   7   3   2     3186.18     3169.09     58.18 o
   8   3   2     2425.69     2367.42     35.32 o
   9   3   2     2546.21     2645.55     39.48 o
  10   3   2     2014.85     2042.36     33.95 o
  11   3   2        7.82        0.17     10.44 o
  12   3   2      373.97      371.42     16.79 o
  13   3   2       37.97       20.76     12.87 o
  14   3   2      570.47      562.62     22.90 o
  15   3   2     1679.33     1731.11     39.34 o
  16   3   2      507.08      531.64     24.97 o
 -17   4   2      622.21      674.20     48.20 o
 -16   4   2      596.34      601.75     25.73 o
 -15   4   2     1030.96     1039.44     29.18 o
 -14   4   2      711.49      657.99     31.23 o
 -13   4   2        7.98        4.61     12.11 o
 -12   4   2     1006.20     1050.26     26.28 o
 -11   4   2     1979.08     1996.13     35.63 o
 -10   4   2      484.33      497.12     14.93 o
  -9   4   2      595.01      593.22     17.61 o
  -8   4   2      211.64      224.07      7.95 o
  -7   4   2     1012.74      977.25     15.51 o
  -6   4   2     2924.76     2937.36     32.34 o
  -5   4   2     3491.96     3418.67     46.51 o
  -4   4   2      861.36      787.40     14.00 o
  -3   4   2     5167.95     5466.51     65.83 o
  -2   4   2       69.04      111.44      6.30 o
  -1   4   2     5434.10     5791.21     98.00 o
   0   4   2      114.78      114.55      4.36 o
   1   4   2     4595.45     4588.56     58.79 o
   2   4   2     4201.50     4255.99     48.87 o
   3   4   2     6399.27     6768.67     81.38 o
   4   4   2     1407.56     1619.91     23.61 o
   5   4   2     2933.05     2956.33     37.09 o
   6   4   2     5739.14     5694.36     71.15 o
   7   4   2     1544.39     1493.51     24.99 o
   8   4   2     1315.40     1347.90     28.81 o
   9   4   2        4.42       -5.63      8.62 o
  10   4   2      500.80      537.80     17.00 o
  11   4   2     2912.46     2920.40     44.81 o
  12   4   2      487.07      444.29     17.87 o
  13   4   2       24.99       23.51     14.00 o
  14   4   2        4.24       -5.27     14.76 o
  15   4   2       60.77       60.55     17.22 o
  16   4   2      244.46      277.89     33.84 o
 -16   5   2       12.16       -7.00     18.20 o
 -15   5   2        7.18      -15.03     15.03 o
 -14   5   2      778.37      736.32     26.03 o
 -13   5   2      752.90      718.45     28.89 o
 -12   5   2      276.37      267.81     14.95 o
 -11   5   2      572.88      623.32     17.96 o
 -10   5   2     1578.26     1464.26     28.65 o
  -9   5   2        0.59        0.54      7.16 o
  -8   5   2     1864.07     1857.00     25.24 o
  -7   5   2     3660.16     3720.60     43.24 o
  -6   5   2     1516.19     1522.06     23.57 o
  -5   5   2     1000.72     1108.15     19.25 o
  -4   5   2     2218.40     2340.20     29.14 o
  -3   5   2     1466.20     1404.08     19.92 o
  -2   5   2     3526.04     4184.37     59.16 o
  -1   5   2      406.30      427.99     10.16 o
   0   5   2     1770.89     1865.50     31.34 o
   1   5   2      679.71      633.22     12.06 o
   2   5   2      215.44      239.86      6.32 o
   3   5   2      627.07      734.42     15.48 o
   4   5   2     2476.11     2637.37     35.17 o
   5   5   2       36.22       39.65      5.83 o
   6   5   2       49.61       49.20      7.01 o
   7   5   2       29.51       38.80      7.65 o
   8   5   2      675.73      698.47     18.45 o
   9   5   2       42.94       24.18      9.32 o
  10   5   2        3.22        0.50      9.86 o
  11   5   2        2.55      -10.63     10.63 o
  12   5   2     1029.15      962.82     25.01 o
  13   5   2        4.20        6.44     15.38 o
  14   5   2      187.33      162.20     17.71 o
  15   5   2      237.64      227.93     20.03 o
 -16   6   2       24.88        0.45     16.89 o
 -15   6   2       22.87       26.82     14.99 o
 -14   6   2      245.87      269.72     21.64 o
 -13   6   2      442.97      417.89     18.88 o
 -12   6   2     1394.33     1374.64     26.69 o
 -11   6   2     1150.32     1094.61     26.59 o
 -10   6   2     2560.99     2514.38     35.94 o
  -9   6   2     2132.15     2057.17     30.26 o
  -8   6   2     2925.64     2827.75     43.06 o
  -7   6   2       31.86       30.83      7.29 o
  -6   6   2     4586.81     4477.78     61.08 o
  -5   6   2     5723.95     5646.56     74.55 o
  -4   6   2     9861.79    10126.51    128.78 o
  -3   6   2      548.55      464.70     11.10 o
  -2   6   2      659.58      627.11     12.45 o
  -1   6   2     6354.88     6440.57     93.50 o
   0   6   2    10126.46    10444.99    142.51 o
   1   6   2     4585.74     4535.75     59.20 o
   2   6   2      101.21      101.11      4.93 o
   3   6   2       39.61       47.24      4.80 o
   4   6   2     1447.46     1371.34     19.82 o
   5   6   2     1671.21     1642.87     25.39 o
   6   6   2     2244.09     2236.90     35.87 o
   7   6   2     1993.17     2020.77     29.20 o
   8   6   2      228.20      208.48     11.96 o
   9   6   2       27.08       10.54      9.38 o
  10   6   2      263.26      218.67     13.21 o
  11   6   2      513.92      513.79     22.01 o
  12   6   2     1075.07     1083.87     26.87 o
  13   6   2     1438.87     1469.96     32.31 o
  14   6   2      846.11      864.86     27.91 o
  15   6   2      194.83      220.76     20.17 o
 -16   7   2       23.44       49.38     22.09 o
 -15   7   2      274.62      236.69     17.66 o
 -14   7   2      101.56      106.63     18.80 o
 -13   7   2      982.22      999.61     24.82 o
 -12   7   2     1807.97     1762.29     30.57 o
 -11   7   2      473.77      490.86     16.64 o
 -10   7   2      247.72      240.98     11.01 o
  -9   7   2     2649.68     2670.41     40.10 o
  -8   7   2     3917.51     4018.54     57.59 o
  -7   7   2    12344.39    12483.21    160.51 o
  -6   7   2     8776.95     8585.67    104.58 o
  -5   7   2      494.47      511.52     18.13 o
  -4   7   2     5962.24     5998.06     84.65 o
  -3   7   2     6577.65     6536.26     91.56 o
  -2   7   2     5788.40     5594.45     78.82 o
  -1   7   2     4411.38     4490.78     64.22 o
   0   7   2       72.18       91.36      6.75 o
   1   7   2     1381.74     1433.63     22.30 o
   2   7   2     3443.86     3414.58     43.37 o
   3   7   2     4524.94     4573.53     55.02 o
   4   7   2     2995.50     3029.26     40.29 o
   5   7   2      457.42      463.26     11.47 o
   6   7   2      164.62      188.16     13.16 o
   7   7   2      109.35      106.44      9.15 o
   8   7   2      598.70      695.40     28.15 o
   9   7   2     1823.42     1772.69     29.13 o
  10   7   2     1170.30     1143.66     25.79 o
  11   7   2      662.18      652.50     22.83 o
  12   7   2      262.15      242.50     15.74 o
  13   7   2      475.04      463.60     23.38 o
  14   7   2      700.70      738.15     25.18 o
  15   7   2     1835.23     1948.46     40.64 o
 -15   8   2       19.35       10.72     18.95 o
 -14   8   2       23.99       10.75     15.99 o
 -13   8   2        3.12       -6.21     14.52 o
 -12   8   2      127.18      165.22     15.85 o
 -11   8   2      577.98      607.11     21.10 o
 -10   8   2      159.58      171.84     13.80 o
  -9   8   2       47.45       48.65     11.18 o
  -8   8   2      581.52      582.44     22.65 o
  -7   8   2     1568.21     1578.52     26.76 o
  -6   8   2        5.11        7.69      7.27 o
  -5   8   2        3.44       -5.29      6.89 o
  -4   8   2      671.16      666.89     20.53 o
  -3   8   2       10.63        8.96      6.44 o
  -2   8   2        1.15       -1.85      5.95 o
  -1   8   2       16.77        1.50      6.11 o
   0   8   2     2337.29     2586.61     40.12 o
   1   8   2       23.02       17.20      6.72 o
   2   8   2       52.58       70.20      6.51 o
   3   8   2     1337.19     1369.69     21.76 o
   4   8   2       21.26       29.77      6.47 o
   5   8   2      251.59      278.39      9.04 o
   6   8   2       24.93        8.38      8.85 o
   7   8   2       31.68       42.45      7.97 o
   8   8   2      125.88      130.40      9.86 o
   9   8   2        2.04       11.61     10.83 o
  10   8   2        7.49      -11.44     11.44 o
  11   8   2        5.66       17.39     13.04 o
  12   8   2        2.56        4.86     13.94 o
  13   8   2      483.29      445.66     20.40 o
  14   8   2      277.78      309.51     19.73 o
 -15   9   2        2.68      -12.44     20.87 o
 -14   9   2      844.17      829.45     50.36 o
 -13   9   2      206.23      253.60     23.11 o
 -12   9   2      527.34      519.55     21.51 o
 -11   9   2      249.36      270.16     16.83 o
 -10   9   2        5.00        3.45     12.02 o
  -9   9   2      186.83      193.99     13.74 o
  -8   9   2      936.45      943.32     23.87 o
  -7   9   2      603.67      585.38     17.19 o
  -6   9   2      769.35      710.34     18.49 o
  -5   9   2       12.68       12.34      7.82 o
  -4   9   2     2729.84     2643.18     44.21 o
  -3   9   2     2971.60     2958.75     46.01 o
  -2   9   2     3262.69     3307.01     51.12 o
  -1   9   2     3252.86     3265.23     49.69 o
   0   9   2       31.02       23.48      7.45 o
   1   9   2       11.46        5.96      7.42 o
   2   9   2     1191.21     1204.78     19.78 o
   3   9   2     4480.82     4457.80     56.81 o
   4   9   2     2281.87     2161.48     34.21 o
   5   9   2      646.47      653.32     17.96 o
   6   9   2        9.66        9.82      7.91 o
   7   9   2      246.93      219.26     12.17 o
   8   9   2      832.26      838.84     22.13 o
   9   9   2      708.36      745.17     29.72 o
  10   9   2      941.86      901.10     25.02 o
  11   9   2       95.25       83.23     14.43 o
  12   9   2        2.83      -11.13     14.27 o
  13   9   2      131.93      145.09     16.73 o
  14   9   2      167.07      184.95     18.28 o
 -14  10   2      406.64      446.28     25.27 o
 -13  10   2        7.84      -16.90     16.90 o
 -12  10   2       36.14       11.01     16.37 o
 -11  10   2      721.85      692.81     27.44 o
 -10  10   2     1912.96     1914.78     37.34 o
  -9  10   2     3099.68     3218.00     58.53 o
  -8  10   2      282.27      289.78     14.76 o
  -7  10   2      117.10      117.07     18.64 o
  -6  10   2     1687.60     1730.83     40.50 o
  -5  10   2     5238.02     5325.04     78.99 o
  -4  10   2    10169.03    10147.80    141.82 o
  -3  10   2      876.75      877.12     21.28 o
  -2  10   2     1232.96     1212.82     24.67 o
  -1  10   2     4009.78     4028.04     69.38 o
   0  10   2     5542.74     5569.32     80.73 o
   1  10   2     2823.01     2984.36     47.41 o
   2  10   2     1677.66     1727.32     31.03 o
   3  10   2       54.82       48.06      8.23 o
   4  10   2      133.40      118.81      9.93 o
   5  10   2      596.57      612.41     22.53 o
   6  10   2      227.38      240.75     12.06 o
   7  10   2     2019.36     1951.24     37.34 o
   8  10   2      565.14      591.60     21.97 o
   9  10   2      231.95      236.68     14.73 o
  10  10   2       11.29      -12.47     12.47 o
  11  10   2      724.68      704.49     23.42 o
  12  10   2      452.77      419.08     22.73 o
  13  10   2     1388.89     1430.67     36.55 o
 -13  11   2      265.97      277.00     22.64 o
 -12  11   2       93.29      116.99     19.36 o
 -11  11   2       51.96       73.43     17.92 o
 -10  11   2       19.46       34.31     15.09 o
  -9  11   2       51.70       31.57     14.11 o
  -8  11   2     2021.46     2149.34     41.69 o
  -7  11   2      580.77      617.22     22.39 o
  -6  11   2       75.44       80.47     11.75 o
  -5  11   2      836.39      802.60     22.18 o
  -4  11   2      996.48      951.65     26.26 o
  -3  11   2     2521.12     2508.45     56.36 o
  -2  11   2     4166.20     3986.50     67.12 o
  -1  11   2      736.02      729.00     36.03 o
   0  11   2      204.55      208.52     11.96 o
   1  11   2      614.76      577.22     17.44 o
   2  11   2     2229.05     2275.73     39.60 o
   3  11   2      622.90      671.78     24.89 o
   4  11   2      122.13      134.34     10.62 o
   5  11   2        3.93       -4.28      9.64 o
   6  11   2      159.72      148.41     12.88 o
   7  11   2       67.65       58.27     12.49 o
   8  11   2       77.70       65.76     13.66 o
   9  11   2        6.49       -3.48     13.58 o
  10  11   2       18.45        5.80     14.79 o
  11  11   2      224.35      239.18     19.28 o
  12  11   2      907.01      938.88     41.10 o
 -13  12   2       94.25      115.74     22.74 o
 -12  12   2      267.18      285.31     22.03 o
 -11  12   2     1302.22     1387.57     37.34 o
 -10  12   2      112.77      100.84     19.21 o
  -9  12   2       14.37      -15.66     15.66 o
  -8  12   2      110.15      123.14     16.60 o
  -7  12   2      361.39      323.52     19.61 o
  -6  12   2      188.47      195.35     14.38 o
  -5  12   2      312.40      312.58     18.27 o
  -4  12   2       58.42       73.03     13.82 o
  -3  12   2      479.95      467.02     18.83 o
  -2  12   2      195.16      181.13     14.00 o
  -1  12   2      846.41      846.50     31.20 o
   0  12   2       53.07       47.85     11.81 o
   1  12   2     1264.59     1307.76     31.16 o
   2  12   2     3151.91     3096.87     61.68 o
   3  12   2      296.08      307.68     15.14 o
   4  12   2      430.75      428.88     18.07 o
   5  12   2     1049.16     1058.16     34.04 o
   6  12   2     2544.22     2554.01     50.23 o
   7  12   2      976.15      984.62     35.62 o
   8  12   2      126.80      141.15     15.33 o
   9  12   2      271.49      268.68     18.19 o
  10  12   2      860.02      888.45     35.27 o
  11  12   2      342.04      355.53     27.95 o
  12  12   2      155.18      141.97     20.80 o
 -12  13   2      565.04      591.40     35.59 o
 -11  13   2        2.51      -18.88     18.88 o
 -10  13   2      838.54      912.19     32.83 o
  -9  13   2      665.82      701.81     29.83 o
  -8  13   2     1209.38     1231.26     62.65 o
  -7  13   2      580.16      598.51     36.35 o
  -6  13   2      318.44      357.03     22.58 o
  -5  13   2       24.83       32.07     15.00 o
  -4  13   2      171.43      180.55     27.60 o
  -3  13   2     1725.39     1666.03     37.39 o
  -2  13   2     3220.87     3198.25     63.79 o
  -1  13   2     1683.71     1713.06     37.66 o
   0  13   2      694.67      651.60     35.54 o
   1  13   2       59.59       43.66     12.93 o
   2  13   2      804.13      851.08     32.52 o
   3  13   2     2272.83     2385.80     47.38 o
   4  13   2     1197.95     1229.21     41.28 o
   5  13   2     1596.70     1586.27     35.66 o
   6  13   2      348.13      355.84     26.90 o
   7  13   2      893.89      889.25     26.31 o
   8  13   2     2189.98     2241.43     47.63 o
   9  13   2     3453.59     3632.30     67.96 o
  10  13   2     1604.75     1649.03     41.92 o
  11  13   2      319.76      339.22     26.06 o
 -11  14   2      898.92      903.05     46.70 o
 -10  14   2      480.00      488.40     30.93 o
  -9  14   2        3.82       24.10     20.85 o
  -8  14   2        2.29       -4.24     19.02 o
  -7  14   2       56.30       42.93     19.02 o
  -6  14   2      376.16      376.17     24.00 o
  -5  14   2      752.29      723.30     29.23 o
  -4  14   2      478.91      456.07     23.84 o
  -3  14   2     1061.98     1024.24     30.61 o
  -2  14   2      691.04      684.82     33.34 o
  -1  14   2       44.38       33.10     13.75 o
   0  14   2      847.39      870.48     33.14 o
   1  14   2      316.78      346.28     22.50 o
   2  14   2      201.98      182.65     23.55 o
   3  14   2       89.53       96.99     15.22 o
   4  14   2       77.21       93.44     15.74 o
   5  14   2      191.51      173.70     15.55 o
   6  14   2     1151.15     1162.93     34.37 o
   7  14   2      332.87      304.03     21.04 o
   8  14   2       11.87        7.83     16.44 o
   9  14   2        5.76       20.30     24.88 o
  10  14   2        2.08      -29.67     29.67 o
 -10  15   2       53.70       49.32     33.50 o
  -9  15   2      216.97      261.96     26.73 o
  -8  15   2       33.11       49.87     21.35 o
  -7  15   2        2.12        4.22     19.38 o
  -6  15   2       14.69       29.30     18.75 o
  -5  15   2        2.82      -17.32     17.32 o
  -4  15   2      137.54      162.79     20.03 o
  -3  15   2       48.01       41.24     17.18 o
  -2  15   2       68.59       57.38     17.30 o
  -1  15   2      144.45      146.68     18.29 o
   0  15   2      736.53      788.25     39.52 o
   1  15   2       19.06       31.11     14.75 o
   2  15   2        4.56        1.18     15.57 o
   3  15   2       49.38       30.28     16.57 o
   4  15   2      780.14      743.49     40.70 o
   5  15   2      150.63      144.73     21.22 o
   6  15   2       81.79       72.41     20.40 o
   7  15   2        5.29       11.33     18.36 o
   8  15   2       14.44        0.10     20.64 o
   9  15   2        1.54      -43.64     68.23 o
  -8  16   2       29.69       11.24     23.53 o
  -7  16   2      287.19      329.28     38.95 o
  -6  16   2      229.63      211.76     23.54 o
  -5  16   2      560.76      514.81     27.95 o
  -4  16   2       27.32       38.28     19.06 o
  -3  16   2      232.70      230.75     21.92 o
  -2  16   2      204.33      215.04     20.91 o
  -1  16   2      446.38      379.44     26.29 o
   0  16   2     2041.99     1996.14     56.19 o
   1  16   2     1579.98     1564.41     56.78 o
   2  16   2      508.26      537.91     27.15 o
   3  16   2     1147.05     1207.95     42.65 o
   4  16   2       20.74       -9.33     18.11 o
   5  16   2      986.41      905.08     51.08 o
   6  16   2     2007.39     1923.76     75.73 o
   7  16   2      755.34      777.24     50.45 o
  -6  17   2        8.76      -20.36     20.36 o
  -5  17   2       15.05       -7.26     26.21 o
  -4  17   2       35.37       22.34     21.99 o
  -3  17   2      174.46      155.62     23.99 o
  -2  17   2      653.63      627.96     32.67 o
  -1  17   2     1280.36     1347.02     46.54 o
   0  17   2      706.47      737.11     35.53 o
   1  17   2        5.01      -13.33     18.92 o
   2  17   2       25.14       24.91     19.15 o
   3  17   2     1130.14     1255.77     60.31 o
   4  17   2     1839.72     1767.43     71.99 o
   5  17   2      972.41      918.50     53.77 o
  -2  18   2        3.82       11.04     21.09 o
  -1  18   2      541.99      523.30     30.06 o
   0  18   2        1.98      -13.56     33.59 o
   1  18   2       67.02       43.45     31.19 o
 -17   1   3      570.38      591.22     26.45 o
 -16   1   3      138.13      159.05     18.52 o
 -15   1   3       82.55      101.80     16.58 o
 -14   1   3     2093.49     2102.76     43.04 o
 -13   1   3     2369.88     2321.70     44.51 o
 -12   1   3     4132.17     4007.95     63.89 o
 -11   1   3      260.49      258.17     11.91 o
 -10   1   3        2.72        1.54      7.57 o
  -9   1   3     2866.82     2814.91     39.06 o
  -8   1   3     4402.54     4198.85     53.86 o
  -7   1   3     4677.03     4598.15     57.56 o
  -6   1   3     2447.38     2418.69     30.01 o
  -5   1   3      127.93      128.15      4.75 o
  -4   1   3      161.31      150.12      3.96 o
  -3   1   3    10020.12    10267.36    120.53 o
  -2   1   3      917.11      916.75     14.08 o
  -1   1   3    16055.24    16533.02    222.00 o
   0   1   3     1403.99     1399.55     18.14 o
   1   1   3     2035.15     2120.47     26.78 o
   2   1   3     1395.48     1396.07     20.79 o
   3   1   3     2705.30     2593.91     38.71 o
   4   1   3     6734.14     6683.24     86.48 o
   5   1   3     2859.03     2666.11     36.00 o
   6   1   3      431.00      393.65     13.90 o
   7   1   3     1731.82     1804.41     33.00 o
   8   1   3     1312.13     1275.39     46.26 o
   9   1   3     5038.74     4951.79     70.30 o
  10   1   3     7007.17     6747.13     93.06 o
  11   1   3       69.71       92.30     12.18 o
  12   1   3       13.07       19.05     12.24 o
  13   1   3      568.03      586.34     21.17 o
  14   1   3      989.35      985.82     30.32 o
  15   1   3      352.07      346.64     22.78 o
 -17   2   3      356.18      331.48     22.64 o
 -16   2   3      908.51      904.35     29.98 o
 -15   2   3     1480.59     1450.40     36.99 o
 -14   2   3      856.85      854.92     29.19 o
 -13   2   3      154.26      151.35     15.78 o
 -12   2   3      793.20      776.98     21.84 o
 -11   2   3     3540.43     3409.49     51.43 o
 -10   2   3     7519.58     7325.88     91.27 o
  -9   2   3     1025.82      935.22     18.83 o
  -8   2   3      420.51      405.73     10.28 o
  -7   2   3     2178.27     2184.08     28.23 o
  -6   2   3     4731.73     4490.34     52.06 o
  -5   2   3     4593.45     4584.31     56.25 o
  -4   2   3     6578.57     6878.38     73.41 o
  -3   2   3     1612.97     1791.24     30.29 o
  -2   2   3     2879.87     2981.69     46.89 o
  -1   2   3      194.98      233.97      9.26 o
   0   2   3     7404.09     7617.64    114.08 o
   1   2   3    12617.16    12971.74    151.25 o
   2   2   3     4849.04     4889.05     58.95 o
   3   2   3     7071.97     7282.56     87.12 o
   4   2   3       27.95       25.45      5.58 o
   5   2   3      332.01      307.71     10.35 o
   6   2   3     3704.23     3605.22     50.78 o
   7   2   3    11847.64    11682.37    162.16 o
   8   2   3     2735.79     2730.21     39.92 o
   9   2   3      758.77      721.48     19.93 o
  10   2   3      764.03      737.79     21.21 o
  11   2   3     5380.95     5295.16     82.58 o
  12   2   3     2937.51     2854.69     45.66 o
  13   2   3      927.30      976.74     27.05 o
  14   2   3       43.94        7.17     14.33 o
  15   2   3       85.48       94.92     17.76 o
 -17   3   3      113.37      109.45     20.63 o
 -16   3   3      260.74      246.48     21.91 o
 -15   3   3      122.68      125.83     16.91 o
 -14   3   3      426.52      416.56     20.04 o
 -13   3   3      958.17      975.88     32.01 o
 -12   3   3     2805.60     2701.00     44.56 o
 -11   3   3      692.77      675.06     19.25 o
 -10   3   3      310.81      302.64     14.15 o
  -9   3   3     2790.80     2689.41     35.32 o
  -8   3   3      638.18      586.26     12.42 o
  -7   3   3       75.80       74.91      4.90 o
  -6   3   3      261.47      267.59      9.40 o
  -5   3   3      572.85      580.40     10.65 o
  -4   3   3      712.06      680.75     12.07 o
  -3   3   3     3485.37     3584.56     56.75 o
  -2   3   3      828.34      845.01     17.22 o
  -1   3   3     2618.47     2813.70     50.37 o
   0   3   3     1103.21     1115.70     20.62 o
   1   3   3       54.80       49.17      3.73 o
   2   3   3        1.76        6.98      3.05 o
   3   3   3     1504.32     1610.58     24.69 o
   4   3   3        7.08        1.38      5.49 o
   5   3   3     1731.74     1603.84     26.40 o
   6   3   3     1514.26     1408.73     31.94 o
   7   3   3      127.30      137.25     10.91 o
   8   3   3      781.59      777.27     19.22 o
   9   3   3      332.67      329.66     13.60 o
  10   3   3     1458.40     1410.53     40.96 o
  11   3   3      677.50      652.54     24.36 o
  12   3   3      115.37      137.42     13.94 o
  13   3   3      978.42     1006.41     32.22 o
  14   3   3      578.16      583.80     28.79 o
  15   3   3        4.53       16.49     16.79 o
 -17   4   3       81.40       30.22     19.10 o
 -16   4   3      356.26      345.92     26.56 o
 -15   4   3      283.07      253.21     20.48 o
 -14   4   3      256.76      263.52     19.30 o
 -13   4   3        3.42        1.58     11.68 o
 -12   4   3       98.30      110.29     12.20 o
 -11   4   3       82.95       97.51     11.33 o
 -10   4   3      138.20      113.21     10.13 o
  -9   4   3     1516.37     1451.99     22.78 o
  -8   4   3     1503.67     1467.98     21.80 o
  -7   4   3       88.01       78.91      7.12 o
  -6   4   3      312.84      263.12      9.09 o
  -5   4   3     4463.92     4521.89     52.83 o
  -4   4   3     5247.08     5181.49     67.47 o
  -3   4   3    18780.34    20059.11    296.75 o
  -2   4   3      458.20      526.08     14.33 o
  -1   4   3     3581.42     3675.48     65.00 o
   0   4   3     1204.03     1146.50     21.19 o
   1   4   3     4390.20     4355.47     76.00 o
   2   4   3     2162.54     2061.74     28.81 o
   3   4   3     2318.55     2548.26     31.44 o
   4   4   3     6127.51     6589.08     85.75 o
   5   4   3      319.19      212.97      8.74 o
   6   4   3     1561.66     1503.73     24.66 o
   7   4   3      240.51      234.01     10.69 o
   8   4   3      480.61      498.03     15.00 o
   9   4   3        1.77       -9.07      9.07 o
  10   4   3       76.09       74.81     11.38 o
  11   4   3      180.36      179.54     13.65 o
  12   4   3     1020.83     1003.05     27.28 o
  13   4   3       37.84       42.17     15.04 o
  14   4   3       54.11       77.11     16.55 o
  15   4   3        3.73      -16.47     16.47 o
 -16   5   3        0.66       17.11     17.07 o
 -15   5   3      449.62      477.46     30.76 o
 -14   5   3      422.87      488.58     21.10 o
 -13   5   3      701.39      736.50     27.08 o
 -12   5   3     1149.52     1177.31     39.44 o
 -11   5   3      533.23      507.87     15.15 o
 -10   5   3       50.83       36.05      7.91 o
  -9   5   3      877.93      838.30     19.45 o
  -8   5   3     3681.50     3620.90     45.98 o
  -7   5   3    12221.78    12169.80    145.79 o
  -6   5   3     5291.09     5390.63     67.01 o
  -5   5   3        5.93        2.31      4.40 o
  -4   5   3        8.57       15.77      4.20 o
  -3   5   3     4358.63     4274.96     67.40 o
  -2   5   3    27165.91    28438.04    469.17 o
  -1   5   3    16907.72    17741.16    293.99 o
   0   5   3     2883.12     2877.02     46.60 o
   1   5   3      279.61      293.55      9.26 o
   2   5   3     1285.20     1263.09     17.33 o
   3   5   3    10969.03    10887.59    121.68 o
   4   5   3     6233.96     6114.09     75.21 o
   5   5   3     5224.76     5412.50     63.92 o
   6   5   3     1800.12     1930.70     29.62 o
   7   5   3      323.24      287.40     11.55 o
   8   5   3     1548.16     1503.16     27.23 o
   9   5   3     2172.04     2222.17     35.78 o
  10   5   3     1494.46     1508.98     29.70 o
  11   5   3     1688.88     1679.32     32.12 o
  12   5   3       82.78       89.84     13.84 o
  13   5   3       37.12       33.85     15.19 o
  14   5   3      431.46      395.93     21.70 o
  15   5   3      428.01      473.60     32.62 o
 -16   6   3      146.51      161.39     23.35 o
 -15   6   3      105.51      109.14     19.32 o
 -14   6   3      243.70      243.48     20.01 o
 -13   6   3       14.87       -7.58     14.76 o
 -12   6   3       70.31       64.17     13.32 o
 -11   6   3      474.31      477.39     17.15 o
 -10   6   3     1228.80     1216.32     31.39 o
  -9   6   3      450.16      526.33     15.43 o
  -8   6   3      123.99      122.12     12.52 o
  -7   6   3     1760.90     1707.69     26.91 o
  -6   6   3     2240.41     2230.79     29.76 o
  -5   6   3       26.04       26.04      4.99 o
  -4   6   3      297.87      262.02      8.21 o
  -3   6   3     1096.80     1138.29     20.40 o
  -2   6   3      236.19      279.13     10.72 o
  -1   6   3       38.14       50.53      8.10 o
   0   6   3     1507.87     1585.65     26.23 o
   1   6   3     1110.59     1050.90     20.01 o
   2   6   3      342.64      272.33     10.34 o
   3   6   3      588.27      592.63     11.86 o
   4   6   3      407.88      430.96     10.87 o
   5   6   3      208.31      173.27      8.74 o
   6   6   3     1345.45     1293.38     23.11 o
   7   6   3      910.36      970.61     19.49 o
   8   6   3      351.12      442.16     13.75 o
   9   6   3      100.57      152.27     11.77 o
  10   6   3      206.03      193.13     13.31 o
  11   6   3      405.13      411.44     17.30 o
  12   6   3      493.68      504.39     20.87 o
  13   6   3      203.70      227.59     17.03 o
  14   6   3       77.12       87.44     17.42 o
  15   6   3      245.54      242.35     20.92 o
 -16   7   3      162.51      209.60     24.96 o
 -15   7   3      294.61      274.53     22.69 o
 -14   7   3        2.29      -16.41     16.41 o
 -13   7   3       57.31       65.44     15.05 o
 -12   7   3        9.60       -5.66     12.88 o
 -11   7   3      494.97      441.31     19.01 o
 -10   7   3        1.77       -5.37     12.99 o
  -9   7   3      265.69      251.68     13.42 o
  -8   7   3        6.17       10.60      8.14 o
  -7   7   3      514.52      521.12     14.51 o
  -6   7   3     4619.56     4569.16     58.62 o
  -5   7   3     2207.11     2172.92     32.81 o
  -4   7   3     1019.21      999.27     20.51 o
  -3   7   3       59.87       52.85      6.27 o
  -2   7   3     4009.00     4011.92     58.18 o
  -1   7   3     1086.58      928.69     20.50 o
   0   7   3     1177.24     1292.95     23.20 o
   1   7   3     2134.65     2270.90     36.21 o
   2   7   3     1461.86     1536.56     27.41 o
   3   7   3      473.47      417.77     12.63 o
   4   7   3     1139.18     1100.02     18.07 o
   5   7   3      110.18      108.58      8.11 o
   6   7   3        8.19       22.42      7.68 o
   7   7   3      168.92      138.83     10.07 o
   8   7   3       64.81       57.97     10.48 o
   9   7   3      473.32      429.68     14.73 o
  10   7   3       16.33       12.72     10.48 o
  11   7   3       57.34       46.25     15.25 o
  12   7   3       24.41       27.91     13.34 o
  13   7   3        3.61       13.98     14.35 o
  14   7   3       51.73       49.98     15.97 o
 -15   8   3       37.69       69.45     19.94 o
 -14   8   3      109.65       76.82     23.27 o
 -13   8   3       19.33       33.54     15.03 o
 -12   8   3       40.08       34.34     13.87 o
 -11   8   3      299.45      308.98     16.84 o
 -10   8   3     1190.76     1117.04     27.23 o
  -9   8   3     4396.51     4379.34     69.01 o
  -8   8   3      344.33      371.00     14.82 o
  -7   8   3       14.14       16.72      8.92 o
  -6   8   3      225.15      239.15     10.11 o
  -5   8   3     7841.67     7946.05    111.67 o
  -4   8   3     7875.66     7850.37    109.79 o
  -3   8   3     5919.87     5906.18     84.24 o
  -2   8   3      693.75      678.62     16.05 o
  -1   8   3     1603.56     1607.37     33.73 o
   0   8   3     7458.01     7571.95    106.10 o
   1   8   3    15137.05    15720.76    214.38 o
   2   8   3      791.39      777.28     19.24 o
   3   8   3      176.34      181.05      7.78 o
   4   8   3      615.97      608.20     13.32 o
   5   8   3     4079.24     4124.97     54.18 o
   6   8   3     3239.54     3062.39     43.08 o
   7   8   3      575.16      539.21     15.61 o
   8   8   3      977.78      878.82     25.59 o
   9   8   3        1.66       -4.83     10.89 o
  10   8   3      117.41      156.22     14.28 o
  11   8   3       40.23       29.63     13.67 o
  12   8   3      755.23      783.58     25.37 o
  13   8   3      554.71      568.30     23.57 o
  14   8   3      184.70      138.18     18.05 o
 -15   9   3       54.36       62.02     20.45 o
 -14   9   3      323.25      376.28     25.49 o
 -13   9   3       18.60       12.10     15.40 o
 -12   9   3       68.52       40.08     14.63 o
 -11   9   3      352.05      350.43     17.94 o
 -10   9   3      471.37      459.85     18.40 o
  -9   9   3      189.03      204.46     13.87 o
  -8   9   3     3302.55     3276.39     57.04 o
  -7   9   3     1741.51     1666.66     30.69 o
  -6   9   3     2888.00     2839.10     46.93 o
  -5   9   3     1404.17     1419.19     28.13 o
  -4   9   3        4.09       12.40      6.86 o
  -3   9   3     3291.50     3288.59     46.40 o
  -2   9   3     3881.21     3882.09     58.07 o
  -1   9   3     4842.46     4694.45     68.70 o
   0   9   3     2061.63     2216.23     48.81 o
   1   9   3        6.31        9.05      7.76 o
   2   9   3     3714.87     3846.69     58.58 o
   3   9   3     5586.41     5487.66     73.85 o
   4   9   3     4266.19     4130.08     53.76 o
   5   9   3      430.36      429.79     12.90 o
   6   9   3       29.39       23.42      8.51 o
   7   9   3        1.22       -6.50      8.75 o
   8   9   3      510.52      511.03     17.60 o
   9   9   3      164.38      162.19     13.79 o
  10   9   3      261.21      309.74     20.87 o
  11   9   3       72.74      117.32     15.75 o
  12   9   3      620.07      653.64     23.78 o
  13   9   3      349.88      391.84     23.48 o
 -14  10   3        2.54      -18.39     18.39 o
 -13  10   3        0.83      -15.50     15.50 o
 -12  10   3      459.89      500.14     21.94 o
 -11  10   3       11.90        7.61     13.62 o
 -10  10   3      136.63      160.54     14.82 o
  -9  10   3      274.54      269.79     15.64 o
  -8  10   3       74.53       60.38     12.52 o
  -7  10   3        1.84       10.67     10.97 o
  -6  10   3     1051.64     1039.87     25.59 o
  -5  10   3       44.67       47.14     10.05 o
  -4  10   3      373.71      388.22     14.19 o
  -3  10   3      102.87       97.85     11.51 o
  -2  10   3      228.72      201.77     12.99 o
  -1  10   3       24.61       18.31      8.17 o
   0  10   3      101.46       88.53      9.48 o
   1  10   3       86.44       88.88      9.79 o
   2  10   3      368.58      383.65     17.20 o
   3  10   3      272.47      250.06     14.08 o
   4  10   3     3320.89     3204.55     56.98 o
   5  10   3      181.60      176.51     11.48 o
   6  10   3      692.95      655.66     19.22 o
   7  10   3      628.32      604.91     21.98 o
   8  10   3        0.49      -11.21     12.18 o
   9  10   3        9.33        3.24     13.45 o
  10  10   3        7.01        9.15     14.47 o
  11  10   3      618.22      666.45     27.55 o
  12  10   3      232.80      229.15     20.55 o
  13  10   3      121.91      112.32     19.90 o
 -13  11   3      917.24      906.95     31.71 o
 -12  11   3     1442.22     1507.67     39.38 o
 -11  11   3      495.33      496.58     21.32 o
 -10  11   3       37.08       30.55     14.79 o
  -9  11   3     1127.49     1152.92     30.86 o
  -8  11   3     1136.29     1175.86     30.29 o
  -7  11   3     2566.64     2610.31     69.95 o
  -6  11   3     1046.44     1060.91     26.83 o
  -5  11   3       18.60       16.52     10.18 o
  -4  11   3       55.86       42.00     11.58 o
  -3  11   3     1350.30     1374.87     31.83 o
  -2  11   3     3616.06     3610.35     69.55 o
  -1  11   3     4487.46     4470.00     74.35 o
   0  11   3      379.88      372.04     20.47 o
   1  11   3      186.95      188.02     13.80 o
   2  11   3      275.64      315.53     16.09 o
   3  11   3     1458.07     1526.50     31.28 o
   4  11   3     1337.40     1344.42     30.05 o
   5  11   3     1214.91     1202.35     25.76 o
   6  11   3       89.22      102.83     12.02 o
   7  11   3      115.80       86.75     13.49 o
   8  11   3      476.79      521.39     20.69 o
   9  11   3     1065.17     1089.62     30.67 o
  10  11   3     1480.26     1459.72     36.45 o
  11  11   3      264.73      255.59     20.06 o
  12  11   3       29.99        2.60     17.56 o
 -13  12   3        2.58       14.44     19.05 o
 -12  12   3      165.19      180.62     20.43 o
 -11  12   3      431.53      477.22     26.31 o
 -10  12   3      942.23      935.50     37.44 o
  -9  12   3      408.90      448.89     21.08 o
  -8  12   3      120.34      130.14     15.19 o
  -7  12   3       13.26      -13.94     13.94 o
  -6  12   3     1989.12     1956.15     42.54 o
  -5  12   3     2860.91     2818.00     53.42 o
  -4  12   3      406.25      413.09     18.68 o
  -3  12   3     1444.82     1402.49     33.28 o
  -2  12   3      210.34      203.72     14.79 o
  -1  12   3     1212.37     1206.86     31.16 o
   0  12   3     2622.92     2661.29     49.96 o
   1  12   3     4097.65     4065.07     69.94 o
   2  12   3     3221.65     3279.50     59.11 o
   3  12   3      320.51      302.92     22.35 o
   4  12   3      322.21      301.72     17.83 o
   5  12   3      628.02      610.23     19.73 o
   6  12   3     1723.97     1720.47     35.24 o
   7  12   3      107.11      108.11     17.95 o
   8  12   3      245.05      267.59     21.76 o
   9  12   3       52.70       50.08     15.30 o
  10  12   3       68.71       70.45     16.70 o
  11  12   3      196.32      187.39     19.63 o
 -12  13   3       16.00       42.22     24.02 o
 -11  13   3        0.48      -21.59     21.59 o
 -10  13   3      118.29      131.16     23.13 o
  -9  13   3        1.19        3.60     19.48 o
  -8  13   3        3.04      -17.43     17.92 o
  -7  13   3      200.49      208.40     26.14 o
  -6  13   3      435.14      413.65     20.86 o
  -5  13   3       45.38       41.49     14.37 o
  -4  13   3       20.04        4.94     13.31 o
  -3  13   3       61.98       52.98     13.66 o
  -2  13   3       94.55      121.75     14.54 o
  -1  13   3      829.80      747.52     39.15 o
   0  13   3     1149.40     1085.66     37.24 o
   1  13   3       74.50       80.17     21.20 o
   2  13   3      423.44      399.32     19.51 o
   3  13   3      171.51      161.52     16.07 o
   4  13   3      155.40      165.15     16.73 o
   5  13   3       11.18        9.82     14.51 o
   6  13   3      199.90      220.63     15.51 o
   7  13   3      357.48      349.66     19.28 o
   8  13   3      293.58      292.50     31.24 o
   9  13   3      254.46      267.88     20.27 o
  10  13   3       12.38        5.41     24.94 o
 -11  14   3     1009.92     1041.49     58.79 o
 -10  14   3     1659.37     1662.16     51.57 o
  -9  14   3      736.18      668.89     32.83 o
  -8  14   3       90.81       50.65     20.44 o
  -7  14   3      264.40      280.02     39.64 o
  -6  14   3      687.99      697.60     29.92 o
  -5  14   3      376.37      354.54     20.47 o
  -4  14   3      663.80      668.30     24.81 o
  -3  14   3       15.66       37.84     14.50 o
  -2  14   3       42.40       52.33     14.76 o
  -1  14   3       19.25        3.01     13.88 o
   0  14   3       13.22        0.88     15.59 o
   1  14   3      278.68      282.44     18.58 o
   2  14   3     1504.48     1581.46     50.19 o
   3  14   3      992.89     1013.39     31.03 o
   4  14   3       41.05       55.31     15.87 o
   5  14   3      258.99      246.56     26.14 o
   6  14   3      222.62      227.83     21.71 o
   7  14   3     2936.26     2885.68     74.78 o
   8  14   3     1075.43     1107.05     45.07 o
   9  14   3       19.87       35.50     18.24 o
  -9  15   3     1134.01     1164.91     42.65 o
  -8  15   3     1951.42     2024.15     54.90 o
  -7  15   3      612.01      614.87     30.55 o
  -6  15   3       60.84       48.17     34.21 o
  -5  15   3       23.66        9.45     18.32 o
  -4  15   3      720.35      762.50     30.70 o
  -3  15   3      368.05      356.20     20.86 o
  -2  15   3      269.25      259.34     19.06 o
  -1  15   3      394.91      371.67     20.62 o
   0  15   3     1241.41     1376.43     36.40 o
   1  15   3      469.94      449.58     22.04 o
   2  15   3      668.97      647.22     28.39 o
   3  15   3      774.62      759.27     29.12 o
   4  15   3     1555.01     1632.17     41.09 o
   5  15   3     1081.35     1031.18     41.45 o
   6  15   3      526.30      512.44     30.84 o
   7  15   3      132.96      132.06     24.22 o
   8  15   3      540.15      507.13     32.55 o
  -8  16   3       28.70       22.74     22.51 o
  -7  16   3      140.69       99.43     22.86 o
  -6  16   3      148.02      145.57     39.71 o
  -5  16   3       45.36       57.04     20.31 o
  -4  16   3      117.75      105.99     20.90 o
  -3  16   3      241.44      271.41     23.84 o
  -2  16   3       14.12       20.72     17.83 o
  -1  16   3      137.26      174.58     18.79 o
   0  16   3        6.02      -15.60     15.60 o
   1  16   3      217.31      175.97     18.80 o
   2  16   3      308.03      293.52     22.57 o
   3  16   3       74.90       54.79     19.28 o
   4  16   3       64.63       45.55     22.50 o
   5  16   3      106.30      136.95     23.42 o
   6  16   3        2.45       19.05     23.69 o
  -6  17   3      238.83      217.51     25.76 o
  -5  17   3       10.50       34.46     31.83 o
  -4  17   3      326.84      328.52     35.74 o
  -3  17   3      257.18      304.22     28.78 o
  -2  17   3      127.36      138.22     21.90 o
  -1  17   3      182.65      141.37     34.70 o
   0  17   3      510.66      477.49     37.53 o
   1  17   3      131.31      116.16     27.39 o
   2  17   3        2.38        7.30     20.40 o
   3  17   3      261.76      264.81     23.47 o
   4  17   3      479.92      531.05     31.41 o
 -17   0   4       67.12       46.57     24.67 o
 -16   0   4     1271.63     1359.71     52.03 o
 -15   0   4     3163.45     3113.46     80.06 o
 -14   0   4     1833.30     1879.20     75.42 o
 -13   0   4     2153.47     2185.78     59.99 o
 -12   0   4      425.60      373.94     23.73 o
 -11   0   4     2603.33     2597.55     54.64 o
 -10   0   4     6009.50     5963.62    124.35 o
  -9   0   4     9882.68    10020.20    171.21 o
  -8   0   4      409.42      390.70     15.29 o
  -7   0   4        0.44        3.14      7.08 o
  -6   0   4     7472.57     7428.89    112.23 o
  -5   0   4     8807.26     8746.66    130.61 o
  -4   0   4     9248.21     9466.93    140.36 o
  -3   0   4     1709.55     1796.97     24.74 o
  -2   0   4       95.28      104.08      4.42 o
  -1   0   4    11363.19    12034.52    162.01 o
   0   0   4     8621.25     8974.28    133.00 o
   1   0   4      778.57      744.25     17.47 o
   2   0   4     5927.86     6182.72    105.25 o
   3   0   4     3318.93     3519.79     68.46 o
   4   0   4     1383.06     1339.21     34.23 o
   5   0   4     1939.67     1895.98     39.35 o
   6   0   4     4136.01     4060.39     86.75 o
   7   0   4     3407.69     3208.83     72.52 o
   8   0   4     5578.38     5394.42    114.80 o
   9   0   4     3180.74     3161.79     75.45 o
  10   0   4      271.22      285.52     25.02 o
  11   0   4     1043.36     1009.01     36.34 o
  12   0   4     3121.70     3067.68     68.80 o
  13   0   4     2038.49     2045.36     54.90 o
  14   0   4     1073.81     1082.11     42.18 o
  15   0   4        1.89        6.89     23.33 o
 -17   1   4      447.11      432.62     23.49 o
 -16   1   4      230.16      230.19     19.12 o
 -15   1   4       46.48       45.43     15.44 o
 -14   1   4       17.60       15.11     13.56 o
 -13   1   4      965.68      941.63     26.79 o
 -12   1   4     1619.69     1607.61     40.28 o
 -11   1   4     1708.77     1715.40     31.35 o
 -10   1   4       38.03       31.11      7.79 o
  -9   1   4      272.92      241.63      9.51 o
  -8   1   4     6261.18     6269.90     72.55 o
  -7   1   4     4581.27     4461.59     52.31 o
  -6   1   4     1460.24     1433.30     19.38 o
  -5   1   4     1162.74     1300.98     18.51 o
  -4   1   4     1979.40     2058.43     27.09 o
  -3   1   4     3744.76     3911.95     44.95 o
  -2   1   4     3279.04     3495.52     40.05 o
  -1   1   4     2910.14     2829.66     37.38 o
   0   1   4      151.28      173.93      5.01 o
   1   1   4      646.88      701.17     11.84 o
   2   1   4     1309.89     1514.17     22.82 o
   3   1   4     3069.70     3322.31     45.25 o
   4   1   4     1457.93     1572.76     25.15 o
   5   1   4      718.28      648.39     15.89 o
   6   1   4     2052.84     1994.34     32.09 o
   7   1   4     1897.68     1802.16     33.66 o
   8   1   4     3949.45     3777.48     60.02 o
   9   1   4     1015.07     1027.05     27.19 o
  10   1   4      328.72      298.25     15.61 o
  11   1   4      753.87      744.48     23.08 o
  12   1   4      893.64      896.16     28.60 o
  13   1   4       98.11       78.33     15.02 o
  14   1   4     1231.42     1209.75     30.96 o
  15   1   4     1308.19     1316.01     33.60 o
 -17   2   4      192.73      180.38     21.26 o
 -16   2   4        2.49       25.29     17.18 o
 -15   2   4      305.64      311.17     19.20 o
 -14   2   4       27.64       11.53     13.52 o
 -13   2   4      328.70      288.38     16.63 o
 -12   2   4       29.70       14.17     10.42 o
 -11   2   4      579.04      555.33     16.83 o
 -10   2   4      176.14      158.39     11.38 o
  -9   2   4       91.52       89.82      6.78 o
  -8   2   4      389.23      370.84      9.59 o
  -7   2   4      245.11      232.23     10.10 o
  -6   2   4      430.85      468.62     13.11 o
  -5   2   4       31.43       37.76      4.43 o
  -4   2   4     2019.10     2073.61     29.55 o
  -3   2   4     7140.65     7643.87    105.66 o
  -2   2   4     6736.92     7287.11    100.40 o
  -1   2   4     1264.88     1301.55     23.66 o
   0   2   4     2016.04     2043.63     30.76 o
   1   2   4     2411.39     2431.30     29.05 o
   2   2   4     2144.39     2094.79     27.67 o
   3   2   4      235.59      317.73      9.17 o
   4   2   4      101.08      121.77      6.84 o
   5   2   4     1142.51     1190.10     22.11 o
   6   2   4     1081.74     1123.65     20.97 o
   7   2   4     1325.49     1245.17     24.84 o
   8   2   4      750.53      763.65     20.53 o
   9   2   4      149.79      147.62     12.40 o
  10   2   4      694.56      643.39     20.58 o
  11   2   4      546.10      550.21     20.36 o
  12   2   4      282.60      268.93     21.38 o
  13   2   4      262.37      267.25     17.43 o
  14   2   4       11.52        9.94     15.05 o
  15   2   4      111.29      138.41     19.27 o
 -17   3   4      589.70      632.02     28.36 o
 -16   3   4      311.98      302.50     22.03 o
 -15   3   4       64.86       38.43     16.82 o
 -14   3   4      923.70      912.82     29.91 o
 -13   3   4     3009.47     2925.35     47.74 o
 -12   3   4     2732.25     2708.03     44.04 o
 -11   3   4     1822.17     1883.22     33.44 o
 -10   3   4       60.90       63.76     10.15 o
  -9   3   4       74.25       83.68      8.62 o
  -8   3   4     5471.94     5359.35     78.46 o
  -7   3   4     6853.90     6628.15     86.99 o
  -6   3   4     4489.33     4455.45     49.96 o
  -5   3   4     1813.76     1796.02     25.16 o
  -4   3   4        2.79        1.68      5.38 o
  -3   3   4       75.58      145.51      7.68 o
  -2   3   4     9960.39    10285.34    154.13 o
  -1   3   4     4791.92     4730.75     73.14 o
   0   3   4     4342.86     4379.35     68.15 o
   1   3   4     1284.28     1290.83     21.67 o
   2   3   4      263.96      246.05      6.90 o
   3   3   4     2914.79     2828.03     34.57 o
   4   3   4     4577.64     4337.37     58.74 o
   5   3   4     4248.41     4180.48     57.84 o
   6   3   4     1462.98     1346.73     25.32 o
   7   3   4      682.72      623.83     23.99 o
   8   3   4     1847.44     1804.79     32.93 o
   9   3   4     1597.94     1612.99     29.51 o
  10   3   4     1908.28     1891.69     35.89 o
  11   3   4     2252.16     2160.38     40.74 o
  12   3   4      428.04      443.48     20.10 o
  13   3   4      127.20      139.35     15.95 o
  14   3   4      782.10      793.23     28.98 o
  15   3   4      217.76      210.72     20.43 o
 -17   4   4        4.69        6.65     23.45 o
 -16   4   4      313.94      326.42     27.58 o
 -15   4   4      772.07      802.87     38.69 o
 -14   4   4      475.80      455.55     29.23 o
 -13   4   4       17.95       19.09     11.93 o
 -12   4   4      483.18      455.76     21.36 o
 -11   4   4     2086.23     2106.99     40.37 o
 -10   4   4     2786.95     2686.26     46.31 o
  -9   4   4     3053.73     2868.83     40.89 o
  -8   4   4     2083.73     2012.09     28.72 o
  -7   4   4       25.36       34.24      6.77 o
  -6   4   4     1479.10     1435.96     20.68 o
  -5   4   4    19423.10    20106.22    235.89 o
  -4   4   4     5424.87     5243.18     75.02 o
  -3   4   4      223.56      218.84      9.25 o
  -2   4   4       92.58       72.45      6.39 o
  -1   4   4     1122.90     1101.23     21.80 o
   0   4   4      952.38      892.24     18.70 o
   1   4   4     4232.74     4302.44     67.04 o
   2   4   4      795.31      761.23     12.05 o
   3   4   4       14.02       21.35      4.58 o
   4   4   4        0.66       -5.69      5.88 o
   5   4   4      123.79      127.73      8.79 o
   6   4   4     2083.50     1999.74     33.04 o
   7   4   4     3106.80     2985.02     42.45 o
   8   4   4     2085.14     2000.04     32.94 o
   9   4   4      847.61      835.48     21.09 o
  10   4   4      171.18      190.38     13.52 o
  11   4   4      644.59      641.60     20.52 o
  12   4   4     2151.76     2274.87     42.97 o
  13   4   4     2646.19     2674.94     46.65 o
  14   4   4      490.65      444.68     22.77 o
  15   4   4        6.19       21.23     17.60 o
 -16   5   4       75.19       99.92     21.58 o
 -15   5   4      391.73      383.38     25.14 o
 -14   5   4       61.16       31.30     17.29 o
 -13   5   4       34.80       20.99     14.54 o
 -12   5   4      167.13      165.50     15.68 o
 -11   5   4      573.00      483.56     19.40 o
 -10   5   4      625.25      621.91     16.20 o
  -9   5   4        4.01       -2.05      7.56 o
  -8   5   4     1986.21     1930.31     30.04 o
  -7   5   4     1593.08     1626.15     23.95 o
  -6   5   4      149.38      172.12     10.22 o
  -5   5   4      347.33      345.63      9.42 o
  -4   5   4     3841.75     3918.21     63.43 o
  -3   5   4     1554.42     1806.95     32.68 o
  -2   5   4     1459.04     1549.66     28.58 o
  -1   5   4     4144.34     4460.55     91.71 o
   0   5   4     1204.39     1203.93     23.28 o
   1   5   4       23.86       40.05      5.83 o
   2   5   4      437.28      422.33     12.65 o
   3   5   4      487.89      529.31     12.03 o
   4   5   4     1018.27     1142.71     18.42 o
   5   5   4        0.38        5.61      6.12 o
   6   5   4      965.17      949.95     20.04 o
   7   5   4        1.80        9.32      7.93 o
   8   5   4      771.27      781.77     19.75 o
   9   5   4       90.01      107.40     11.58 o
  10   5   4      253.89      306.93     18.54 o
  11   5   4      132.32      124.52     14.63 o
  12   5   4       36.12       28.21     13.58 o
  13   5   4        0.25       -1.01     16.17 o
  14   5   4        2.94        5.88     16.39 o
 -16   6   4     1001.54      992.11     34.13 o
 -15   6   4     1467.99     1358.78     48.94 o
 -14   6   4      257.72      245.10     18.56 o
 -13   6   4       37.77       22.08     14.11 o
 -12   6   4      265.24      301.53     17.00 o
 -11   6   4      421.80      398.78     17.18 o
 -10   6   4     2576.22     2564.46     59.43 o
  -9   6   4      435.91      433.43     15.70 o
  -8   6   4       73.86       69.79      8.40 o
  -7   6   4       64.65       65.45      6.85 o
  -6   6   4       42.74       35.59      6.36 o
  -5   6   4     1194.79     1115.38     19.75 o
  -4   6   4    10328.48    10525.05    159.76 o
  -3   6   4     2457.58     2295.61     51.21 o
  -2   6   4     1651.24     1619.58     38.76 o
  -1   6   4     3257.24     3648.79     94.98 o
   0   6   4     6898.48     7114.37    109.21 o
   1   6   4    18000.92    18430.69    249.62 o
   2   6   4    18255.82    18720.55    235.07 o
   3   6   4     4693.74     4707.30     55.32 o
   4   6   4      106.30      111.44      6.81 o
   5   6   4     2614.39     2601.63     36.94 o
   6   6   4     4199.29     4119.53     54.87 o
   7   6   4     2061.44     2041.14     30.55 o
   8   6   4      625.96      597.71     16.03 o
   9   6   4       31.99       17.25     10.53 o
  10   6   4      183.04      161.01     13.48 o
  11   6   4      359.72      397.59     17.47 o
  12   6   4       97.60      111.93     16.02 o
  13   6   4      281.20      282.29     21.15 o
  14   6   4       55.66       34.56     17.11 o
 -16   7   4      171.71      179.42     24.80 o
 -15   7   4      673.46      690.26     45.83 o
 -14   7   4     1270.75     1330.10     37.80 o
 -13   7   4     1083.60     1071.30     48.18 o
 -12   7   4      517.26      502.92     20.19 o
 -11   7   4      214.52      197.84     14.71 o
 -10   7   4      650.78      620.11     19.59 o
  -9   7   4      106.27      102.58     11.44 o
  -8   7   4       88.22      101.05     10.33 o
  -7   7   4     1083.23     1040.89     22.42 o
  -6   7   4     3664.70     3533.45     50.06 o
  -5   7   4     2214.44     2257.08     33.84 o
  -4   7   4       96.22       96.52      7.13 o
  -3   7   4     6125.05     6553.25    101.99 o
  -2   7   4     5723.14     5631.19     99.75 o
  -1   7   4     4108.24     4107.98     73.93 o
   0   7   4     5379.18     5579.53     87.78 o
   1   7   4     2583.54     2651.95     41.63 o
   2   7   4      539.82      529.50     15.67 o
   3   7   4     5284.99     5262.64     70.73 o
   4   7   4     3534.51     3500.99     43.25 o
   5   7   4     1996.61     1959.54     30.10 o
   6   7   4      240.81      241.75     11.16 o
   7   7   4      192.27      174.18     10.62 o
   8   7   4     1516.07     1458.80     27.53 o
   9   7   4     1471.66     1429.78     26.60 o
  10   7   4      532.46      599.25     18.35 o
  11   7   4      329.35      336.30     16.78 o
  12   7   4        2.21       -8.74     13.41 o
  13   7   4        3.44        5.12     14.57 o
  14   7   4       22.89       13.09     15.85 o
 -15   8   4      169.13      158.55     23.38 o
 -14   8   4      109.35       89.74     19.14 o
 -13   8   4        0.61       -4.17     14.46 o
 -12   8   4      202.49      173.14     15.73 o
 -11   8   4        1.56       -4.47     12.47 o
 -10   8   4        1.27       -5.61     11.23 o
  -9   8   4      397.94      396.58     16.04 o
  -8   8   4      252.70      240.36     13.38 o
  -7   8   4       57.78       49.58      9.47 o
  -6   8   4     1384.23     1352.35     27.57 o
  -5   8   4       22.24       17.61      7.85 o
  -4   8   4     1341.53     1374.71     26.96 o
  -3   8   4        1.63        6.88      6.00 o
  -2   8   4       49.41       43.73      8.09 o
  -1   8   4       97.87       95.54      9.08 o
   0   8   4       10.10        6.14      6.91 o
   1   8   4       52.30       50.38      8.14 o
   2   8   4     5010.93     5166.54     75.83 o
   3   8   4      741.62      736.38     20.27 o
   4   8   4      360.36      361.20     10.02 o
   5   8   4      399.59      359.05     11.91 o
   6   8   4      117.96       73.90      9.07 o
   7   8   4      314.28      281.07     12.17 o
   8   8   4        2.29        1.80      9.94 o
   9   8   4        6.01        9.48     10.85 o
  10   8   4       29.76       22.45     13.03 o
  11   8   4        0.11        1.97     13.75 o
  12   8   4       22.44       25.01     15.30 o
  13   8   4        0.77       -5.49     16.29 o
 -15   9   4        0.30        9.56     21.38 o
 -14   9   4      134.43      134.33     18.61 o
 -13   9   4     1094.85     1212.59     34.50 o
 -12   9   4     1272.93     1325.49     39.23 o
 -11   9   4       10.23       -0.66     13.06 o
 -10   9   4      335.78      328.70     16.77 o
  -9   9   4      281.17      254.29     14.67 o
  -8   9   4      582.81      594.28     18.98 o
  -7   9   4     4424.43     4457.05     75.16 o
  -6   9   4     2099.44     2139.56     38.00 o
  -5   9   4       73.58       54.18      9.13 o
  -4   9   4      561.03      470.06     21.10 o
  -3   9   4       33.21       41.30      7.02 o
  -2   9   4     2223.51     2228.76     41.08 o
  -1   9   4     2626.17     2701.51     47.94 o
   0   9   4     2393.48     2312.52     47.77 o
   1   9   4      721.35      687.15     21.04 o
   2   9   4      734.07      740.29     20.11 o
   3   9   4     2355.65     2344.30     52.84 o
   4   9   4     3698.25     3918.91     55.74 o
   5   9   4      824.92      813.69     18.28 o
   6   9   4      156.25      129.01     10.11 o
   7   9   4       27.00       10.05      9.83 o
   8   9   4     1071.44     1040.76     24.07 o
   9   9   4      410.95      392.28     19.34 o
  10   9   4      653.54      649.04     24.25 o
  11   9   4      245.66      284.68     20.02 o
  12   9   4        1.14      -11.45     16.81 o
  13   9   4        6.49        8.67     18.16 o
 -14  10   4      180.61      203.95     19.97 o
 -13  10   4      149.23      158.68     18.13 o
 -12  10   4      801.47      834.94     26.53 o
 -11  10   4      764.53      752.16     39.44 o
 -10  10   4      303.74      288.48     16.82 o
  -9  10   4      879.06      887.23     26.41 o
  -8  10   4     1669.95     1657.66     34.90 o
  -7  10   4      508.17      486.52     17.94 o
  -6  10   4     1501.33     1487.30     30.80 o
  -5  10   4     1261.44     1263.70     27.15 o
  -4  10   4     4934.12     4908.23     79.59 o
  -3  10   4     3202.22     3146.78     55.35 o
  -2  10   4     2405.99     2303.13     43.49 o
  -1  10   4       28.25       24.66     10.20 o
   0  10   4     4285.35     4321.41     72.03 o
   1  10   4     3845.78     3798.56     75.73 o
   2  10   4     3831.65     3801.73     65.55 o
   3  10   4     1873.62     1955.42     39.87 o
   4  10   4        1.49       -9.42     14.06 o
   5  10   4     5362.64     5453.31     78.24 o
   6  10   4     2562.16     2614.38     42.71 o
   7  10   4     2534.65     2528.65     47.41 o
   8  10   4      407.25      447.43     19.36 o
   9  10   4      101.26       94.43     15.32 o
  10  10   4       88.42       78.18     17.45 o
  11  10   4      751.06      740.67     27.24 o
  12  10   4      254.29      298.44     24.15 o
 -13  11   4      361.60      449.61     24.76 o
 -12  11   4       65.14       53.97     18.76 o
 -11  11   4       60.45       51.88     15.25 o
 -10  11   4       13.93       21.19     15.04 o
  -9  11   4        7.01       23.10     13.69 o
  -8  11   4       11.02       -2.73     12.71 o
  -7  11   4       74.39       73.34     12.60 o
  -6  11   4      983.23      999.86     29.41 o
  -5  11   4      495.37      467.18     19.11 o
  -4  11   4      143.70      152.91     13.57 o
  -3  11   4       44.22       46.42     13.09 o
  -2  11   4      341.89      346.93     17.24 o
  -1  11   4     1200.48     1256.15     30.35 o
   0  11   4     1936.67     1908.83     39.44 o
   1  11   4       49.26       53.49     12.09 o
   2  11   4      135.99      151.36     15.90 o
   3  11   4       17.69       20.90     12.47 o
   4  11   4     3735.97     3725.98     66.42 o
   5  11   4     1983.45     1938.53     57.37 o
   6  11   4      226.19      203.18     13.92 o
   7  11   4      650.15      681.22     22.90 o
   8  11   4      892.62      870.18     28.36 o
   9  11   4      357.63      351.01     19.60 o
  10  11   4       13.31       -6.51     15.53 o
  11  11   4       17.76      -14.96     16.69 o
 -13  12   4      235.82      242.99     22.68 o
 -12  12   4       79.56       47.14     20.31 o
 -11  12   4      180.24      203.68     21.86 o
 -10  12   4     1146.81     1170.41     36.74 o
  -9  12   4     1233.59     1267.59     37.06 o
  -8  12   4      152.56      162.27     18.00 o
  -7  12   4       56.31       77.28     15.27 o
  -6  12   4      211.20      228.41     17.17 o
  -5  12   4     1350.87     1400.80     38.85 o
  -4  12   4      261.38      278.23     16.85 o
  -3  12   4       13.99       15.45     12.29 o
  -2  12   4      207.91      204.34     15.01 o
  -1  12   4      358.67      344.52     19.92 o
   0  12   4       91.76       86.18     13.35 o
   1  12   4      206.54      187.09     15.33 o
   2  12   4        8.50       11.22     12.76 o
   3  12   4      244.37      259.49     17.31 o
   4  12   4      184.92      178.53     22.80 o
   5  12   4      146.33      148.94     23.22 o
   6  12   4       49.53       58.21     16.06 o
   7  12   4      221.69      229.65     16.55 o
   8  12   4      716.64      718.45     26.82 o
   9  12   4      676.21      669.52     27.73 o
  10  12   4       25.26       20.46     17.90 o
  11  12   4      169.75      203.97     32.65 o
 -12  13   4      515.03      599.84     34.27 o
 -11  13   4     1476.92     1504.86     49.33 o
 -10  13   4       64.74       86.30     22.26 o
  -9  13   4      494.51      537.13     40.28 o
  -8  13   4     2618.76     2783.80     57.28 o
  -7  13   4     3101.20     3206.08     61.68 o
  -6  13   4     1830.45     1866.16     53.92 o
  -5  13   4      323.21      338.18     19.44 o
  -4  13   4      217.35      218.80     17.10 o
  -3  13   4     1466.65     1448.66     35.56 o
  -2  13   4     2810.02     2839.76     54.27 o
  -1  13   4     1028.36     1059.69     30.66 o
   0  13   4      803.37      743.69     25.44 o
   1  13   4        1.94        1.63     13.36 o
   2  13   4       75.39       78.95     14.90 o
   3  13   4      953.45      914.19     29.37 o
   4  13   4     1874.39     1864.65     58.97 o
   5  13   4     1488.78     1534.51     39.06 o
   6  13   4     1104.11     1156.65     48.06 o
   7  13   4      148.04      146.79     21.19 o
   8  13   4       31.58       15.51     15.02 o
   9  13   4      328.11      327.02     25.56 o
  10  13   4      538.72      517.87     25.44 o
 -11  14   4      341.66      361.84     29.56 o
 -10  14   4      674.90      638.25     52.32 o
  -9  14   4       77.25       72.79     22.22 o
  -8  14   4      398.87      456.17     33.54 o
  -7  14   4       12.22        8.57     16.62 o
  -6  14   4      739.06      736.80     35.28 o
  -5  14   4      600.45      632.69     25.48 o
  -4  14   4      513.67      509.17     22.90 o
  -3  14   4      428.37      440.17     21.57 o
  -2  14   4      319.92      319.13     19.33 o
  -1  14   4      518.56      479.68     21.98 o
   0  14   4       53.62       32.21     14.87 o
   1  14   4      367.63      389.74     23.26 o
   2  14   4     1224.68     1219.84     34.44 o
   3  14   4      789.96      793.35     28.14 o
   4  14   4        0.32      -11.34     17.27 o
   5  14   4       22.96       35.89     16.75 o
   6  14   4      954.80      995.98     48.47 o
   7  14   4     1760.69     1812.43     52.96 o
   8  14   4      185.06      137.98     22.86 o
   9  14   4       37.48       53.31     22.47 o
  -9  15   4        1.84      -14.15     22.05 o
  -8  15   4      440.18      417.41     28.67 o
  -7  15   4       68.36       41.41     20.86 o
  -6  15   4       10.58       40.92     19.88 o
  -5  15   4       19.28        2.20     16.84 o
  -4  15   4       86.79       81.68     17.34 o
  -3  15   4      106.93      123.85     17.69 o
  -2  15   4        5.46       -3.30     15.36 o
  -1  15   4      153.38      148.92     17.87 o
   0  15   4       38.63       43.45     16.23 o
   1  15   4       33.98       41.15     16.20 o
   2  15   4        5.78       30.82     16.28 o
   3  15   4        2.03       -8.16     16.10 o
   4  15   4        3.77       -8.72     17.01 o
   5  15   4       40.14       25.18     17.80 o
   6  15   4        0.27      -12.19     19.48 o
   7  15   4       33.02       24.11     23.57 o
  -8  16   4      552.39      664.05     47.26 o
  -7  16   4      131.97      146.20     24.41 o
  -6  16   4      353.07      363.70     27.32 o
  -5  16   4     2665.73     2621.76     80.24 o
  -4  16   4     1522.52     1439.52     45.27 o
  -3  16   4      695.98      693.46     31.29 o
  -2  16   4       35.78       17.40     17.03 o
  -1  16   4      246.06      214.76     19.97 o
   0  16   4      248.60      232.72     20.52 o
   1  16   4      545.94      558.38     25.40 o
   2  16   4      185.70      192.92     26.36 o
   3  16   4      235.57      250.79     21.48 o
   4  16   4       86.82      104.00     23.29 o
   5  16   4      182.51      215.58     26.62 o
   6  16   4      501.72      430.71     81.33 o
  -5  17   4      106.69       89.61     23.04 o
  -4  17   4      759.32      714.73     41.61 o
  -3  17   4      847.55      848.41     35.02 o
  -2  17   4       21.09       51.53     21.03 o
  -1  17   4       34.87       28.50     20.33 o
   0  17   4      153.60      187.95     20.43 o
   1  17   4        2.28       10.28     18.20 o
   2  17   4        8.26      -19.64     19.64 o
   3  17   4        8.68       -0.63     20.01 o
 -17   1   5       20.21      -17.66     17.66 o
 -16   1   5       50.54       35.24     17.13 o
 -15   1   5      591.61      591.22     24.78 o
 -14   1   5        6.47       21.00     13.29 o
 -13   1   5      954.14      900.30     26.13 o
 -12   1   5     2120.43     2091.56     39.70 o
 -11   1   5      869.33      831.90     22.85 o
 -10   1   5     2956.29     2850.66     46.03 o
  -9   1   5      536.72      538.15     12.92 o
  -8   1   5     1616.91     1592.49     22.51 o
  -7   1   5     6797.83     6776.32     77.04 o
  -6   1   5     5106.41     4901.44     70.18 o
  -5   1   5      838.41      800.58     18.69 o
  -4   1   5       60.97       56.07      4.16 o
  -3   1   5     3372.05     3392.97     39.67 o
  -2   1   5     1875.86     1737.14     21.73 o
  -1   1   5     8940.90     9175.68    115.89 o
   0   1   5     2719.37     2770.38     34.69 o
   1   1   5     1060.82     1166.26     17.43 o
   2   1   5     2312.34     2494.13     35.20 o
   3   1   5      828.64      828.58     16.70 o
   4   1   5     4123.24     4073.20     55.75 o
   5   1   5     1533.15     1540.42     24.80 o
   6   1   5      172.50      164.61      9.65 o
   7   1   5      366.86      340.82     14.80 o
   8   1   5      865.12      839.07     34.48 o
   9   1   5      360.22      358.64     18.86 o
  10   1   5     1212.07     1198.30     31.23 o
  11   1   5     1077.36     1067.98     28.57 o
  12   1   5      863.71      840.44     27.37 o
  13   1   5        0.06        4.41     14.43 o
  14   1   5       26.03       12.61     15.91 o
 -17   2   5       90.83      100.72     23.60 o
 -16   2   5      215.39      220.56     19.88 o
 -15   2   5      764.70      811.70     29.08 o
 -14   2   5     2045.26     2071.70     45.90 o
 -13   2   5     1308.83     1266.49     48.50 o
 -12   2   5      259.78      237.61     14.17 o
 -11   2   5     1404.32     1399.28     31.27 o
 -10   2   5     3544.10     3491.23     50.80 o
  -9   2   5     8075.34     8031.13    105.15 o
  -8   2   5     4140.85     4139.54     62.24 o
  -7   2   5      293.87      272.12     10.77 o
  -6   2   5      962.36      983.42     16.19 o
  -5   2   5    12450.52    12709.94    150.24 o
  -4   2   5    14354.82    14385.55    195.37 o
  -3   2   5    20526.24    21760.60    271.77 o
  -2   2   5     5279.46     5631.66     78.56 o
  -1   2   5      962.75      895.20     16.80 o
   0   2   5     6629.53     6764.64     86.56 o
   1   2   5     4645.75     4556.61     55.40 o
   2   2   5     4521.66     4618.29     56.88 o
   3   2   5      964.85      916.89     17.53 o
   4   2   5      283.45      297.37     10.32 o
   5   2   5       11.13        7.83      7.07 o
   6   2   5      627.80      619.24     16.61 o
   7   2   5      842.11      803.91     21.14 o
   8   2   5     4638.71     4620.57     66.45 o
   9   2   5     1291.29     1239.39     30.58 o
  10   2   5      348.86      311.28     16.67 o
  11   2   5        6.72       12.25     16.83 o
  12   2   5      352.27      364.58     19.74 o
  13   2   5     1197.66     1242.26     36.06 o
  14   2   5     1176.08     1215.48     39.94 o
 -17   3   5        5.13      -19.03     22.65 o
 -16   3   5        8.24      -20.79     20.79 o
 -15   3   5       57.69       38.75     18.45 o
 -14   3   5      546.17      537.81     21.78 o
 -13   3   5       82.34       67.14     13.31 o
 -12   3   5        3.95       -3.03     14.83 o
 -11   3   5      516.23      540.37     39.58 o
 -10   3   5     2313.82     2270.90     40.79 o
  -9   3   5        4.82        0.45      8.69 o
  -8   3   5      802.53      814.00     21.20 o
  -7   3   5      954.61      900.91     18.06 o
  -6   3   5      983.14      854.39     18.13 o
  -5   3   5        1.75        0.18      6.08 o
  -4   3   5      704.02      836.22     19.71 o
  -3   3   5     7256.06     7641.57    116.41 o
  -2   3   5     7941.97     8022.98    121.82 o
  -1   3   5      133.77      148.13      8.22 o
   0   3   5       69.69      106.21      6.19 o
   1   3   5      190.41      166.30      7.60 o
   2   3   5     1202.51     1272.81     19.05 o
   3   3   5       37.59       39.57      5.31 o
   4   3   5        2.68        7.93      5.85 o
   5   3   5       79.66       78.12      8.39 o
   6   3   5      584.34      561.34     16.01 o
   7   3   5      634.47      586.49     16.30 o
   8   3   5      114.30       87.76     11.23 o
   9   3   5       14.18        7.01     10.37 o
  10   3   5       21.72       24.38     12.35 o
  11   3   5      715.89      753.10     24.02 o
  12   3   5      654.65      689.14     24.45 o
  13   3   5      698.94      680.92     36.70 o
  14   3   5      124.34      146.31     17.79 o
 -17   4   5        1.26       37.16     37.01 o
 -16   4   5      914.06      876.55     38.43 o
 -15   4   5      455.04      483.19     29.48 o
 -14   4   5      256.95      207.68     22.70 o
 -13   4   5      159.14      156.18     20.03 o
 -12   4   5       44.38       40.64     13.23 o
 -11   4   5     1949.99     1919.28     38.14 o
 -10   4   5     2477.91     2432.34     47.39 o
  -9   4   5       80.49       77.88      9.17 o
  -8   4   5      788.78      828.04     18.43 o
  -7   4   5      263.64      239.02      8.43 o
  -6   4   5      521.26      485.82     11.76 o
  -5   4   5      889.29      871.62     17.10 o
  -4   4   5      418.03      534.87     19.77 o
  -3   4   5       50.54       23.66      6.57 o
  -2   4   5     1415.23     1437.51     27.32 o
  -1   4   5     1134.83     1179.91     23.61 o
   0   4   5      363.64      369.22     12.24 o
   1   4   5     5497.57     5568.54     78.67 o
   2   4   5     7342.63     7296.24    102.08 o
   3   4   5     7400.06     7622.91     82.00 o
   4   4   5      351.65      359.54     10.54 o
   5   4   5      266.11      244.82     10.98 o
   6   4   5     4864.42     4700.77     65.85 o
   7   4   5     3116.19     2919.20     42.73 o
   8   4   5      779.04      787.69     25.48 o
   9   4   5      315.70      277.06     14.31 o
  10   4   5      208.44      223.98     14.67 o
  11   4   5      738.67      753.37     24.13 o
  12   4   5      545.58      594.04     25.45 o
  13   4   5       64.96       66.44     16.76 o
  14   4   5      620.18      633.42     26.08 o
 -16   5   5      446.42      457.47     28.06 o
 -15   5   5      140.26      127.82     21.27 o
 -14   5   5      477.46      445.20     22.87 o
 -13   5   5     1966.84     1928.44     42.34 o
 -12   5   5     3163.00     3104.63     55.57 o
 -11   5   5     2464.14     2396.67     41.91 o
 -10   5   5        4.67        6.98     11.27 o
  -9   5   5      969.66      906.36     22.26 o
  -8   5   5     1502.66     1492.38     25.20 o
  -7   5   5     3052.09     2970.90     37.99 o
  -6   5   5     2940.03     2828.00     38.12 o
  -5   5   5     3528.99     3580.25     59.61 o
  -4   5   5     1926.35     1964.98     40.04 o
  -3   5   5      671.81      662.51     26.03 o
  -2   5   5     5222.21     5009.51     88.86 o
  -1   5   5     4976.19     4772.33     75.54 o
   0   5   5     5223.52     5066.77     88.85 o
   1   5   5     1511.73     1474.58     25.27 o
   2   5   5      258.61      243.20     10.30 o
   3   5   5     2757.63     2687.86     35.97 o
   4   5   5     2656.64     2591.81     38.00 o
   5   5   5     6271.22     6086.58     76.37 o
   6   5   5     3732.24     3641.54     49.78 o
   7   5   5        2.99        4.59      8.96 o
   8   5   5      658.46      611.95     20.08 o
   9   5   5     1506.62     1601.28     30.37 o
  10   5   5     1387.41     1414.53     29.79 o
  11   5   5      530.64      550.73     20.25 o
  12   5   5       14.50       12.16     14.82 o
  13   5   5       68.10       63.60     18.11 o
  14   5   5       91.39      117.59     18.82 o
 -16   6   5      214.42      235.58     28.29 o
 -15   6   5      182.46      176.00     22.52 o
 -14   6   5      209.86      195.27     26.24 o
 -13   6   5       74.48       58.66     16.30 o
 -12   6   5       11.87      -10.52     13.61 o
 -11   6   5      440.92      453.34     19.83 o
 -10   6   5     2015.40     1979.96     38.82 o
  -9   6   5      848.16      779.68     20.78 o
  -8   6   5      189.39      166.99     13.25 o
  -7   6   5      590.89      594.16     18.78 o
  -6   6   5       41.89       50.99      6.38 o
  -5   6   5     2038.37     1905.69     36.44 o
  -4   6   5     1423.92     1362.68     31.32 o
  -3   6   5     2808.96     2727.52     46.86 o
  -2   6   5      374.90      374.04     16.05 o
  -1   6   5      710.80      705.56     20.24 o
   0   6   5     3069.20     3235.64     59.75 o
   1   6   5     1537.18     1519.88     28.02 o
   2   6   5      576.89      561.63     15.89 o
   3   6   5      752.90      789.16     20.29 o
   4   6   5      384.10      375.89     10.41 o
   5   6   5       71.43       80.95      8.43 o
   6   6   5     1253.45     1147.00     24.43 o
   7   6   5      741.24      669.91     21.54 o
   8   6   5     1017.71      890.20     20.54 o
   9   6   5      296.82      290.08     16.09 o
  10   6   5      120.83      125.68     13.51 o
  11   6   5        2.17       -4.35     12.87 o
  12   6   5      646.27      655.62     24.17 o
  13   6   5      128.85      132.17     19.48 o
 -16   7   5      171.87      172.58     24.44 o
 -15   7   5       49.13       54.01     21.00 o
 -14   7   5      332.68      335.61     24.42 o
 -13   7   5      587.43      577.97     24.69 o
 -12   7   5      105.07       84.61     15.94 o
 -11   7   5      265.99      229.67     15.36 o
 -10   7   5       78.68       63.09     11.79 o
  -9   7   5        6.40       -5.12      9.99 o
  -8   7   5     3546.84     3475.07     51.92 o
  -7   7   5       18.40        4.15      8.21 o
  -6   7   5      531.80      511.40     13.88 o
  -5   7   5     1744.21     1773.97     35.59 o
  -4   7   5       52.57       58.04      8.97 o
  -3   7   5       31.75       37.20      7.86 o
  -2   7   5      516.92      586.80     20.79 o
  -1   7   5       51.94       49.70      6.33 o
   0   7   5     2488.20     2471.87     43.89 o
   1   7   5     2278.15     2332.31     38.26 o
   2   7   5      447.09      417.07     19.97 o
   3   7   5     1808.22     1803.51     29.66 o
   4   7   5     1743.98     1733.33     32.32 o
   5   7   5      866.15      825.70     18.81 o
   6   7   5      610.44      613.42     21.38 o
   7   7   5       83.92       87.91     10.37 o
   8   7   5      371.33      400.82     15.54 o
   9   7   5     1138.81     1115.99     26.08 o
  10   7   5      207.28      202.80     13.81 o
  11   7   5        2.60       11.23     13.02 o
  12   7   5        1.63      -13.34     13.80 o
  13   7   5       21.56       -3.58     15.16 o
 -15   8   5     1074.91     1117.17     39.10 o
 -14   8   5     1210.93     1376.10     42.86 o
 -13   8   5        5.71       -2.93     16.40 o
 -12   8   5      241.11      226.53     16.87 o
 -11   8   5     1336.47     1304.92     41.90 o
 -10   8   5     3772.34     3615.88     56.01 o
  -9   8   5     2338.98     2333.90     42.26 o
  -8   8   5      270.62      288.91     22.94 o
  -7   8   5      451.21      415.92     15.48 o
  -6   8   5       61.82       65.18     14.55 o
  -5   8   5      959.04      960.57     21.66 o
  -4   8   5     2733.31     2790.71     49.51 o
  -3   8   5     3430.21     3334.97     56.60 o
  -2   8   5     3333.93     3328.02     56.25 o
  -1   8   5      208.02      196.30      9.05 o
   0   8   5      674.41      591.43     18.65 o
   1   8   5     4750.11     4788.97     70.93 o
   2   8   5     5553.85     5416.38     79.75 o
   3   8   5    12282.01    12300.23    171.22 o
   4   8   5     1380.68     1387.92     26.16 o
   5   8   5     1172.71     1227.02     23.28 o
   6   8   5     2554.03     2701.62     39.96 o
   7   8   5     4874.98     5135.52     68.21 o
   8   8   5     2395.67     2517.48     39.83 o
   9   8   5      173.90      205.57     14.14 o
  10   8   5      565.47      554.50     20.88 o
  11   8   5      536.47      501.52     23.40 o
  12   8   5      487.76      529.49     28.28 o
  13   8   5      841.41      971.68     44.21 o
 -15   9   5       22.05        6.22     21.72 o
 -14   9   5      938.40      935.68     67.46 o
 -13   9   5     1344.29     1358.90     34.70 o
 -12   9   5     1089.72     1050.80     28.97 o
 -11   9   5       14.45       11.55     13.32 o
 -10   9   5      649.50      633.26     26.29 o
  -9   9   5      384.76      406.66     16.85 o
  -8   9   5      470.07      465.12     17.87 o
  -7   9   5      275.67      285.36     14.30 o
  -6   9   5       22.31       28.90      9.33 o
  -5   9   5     2281.30     2333.22     39.68 o
  -4   9   5      127.14      116.19      8.75 o
  -3   9   5       56.80       57.05      9.23 o
  -2   9   5      646.37      630.92     19.21 o
  -1   9   5     4061.29     4028.11     67.39 o
   0   9   5     1321.27     1221.85     28.69 o
   1   9   5      929.55      866.11     26.96 o
   2   9   5        0.91       -6.77     12.21 o
   3   9   5       38.37       16.37     11.31 o
   4   9   5     3004.91     3043.26     50.92 o
   5   9   5     2376.35     2297.28     42.45 o
   6   9   5     1638.31     1539.69     30.25 o
   7   9   5       36.35       17.61     11.99 o
   8   9   5      398.85      401.35     18.18 o
   9   9   5     1553.56     1457.77     34.84 o
  10   9   5     1591.98     1662.95     39.93 o
  11   9   5      109.63       96.77     17.82 o
  12   9   5       40.55       59.69     18.36 o
 -14  10   5        2.26       17.08     17.68 o
 -13  10   5      588.42      580.48     24.43 o
 -12  10   5      359.02      379.33     20.35 o
 -11  10   5       64.30       53.90     14.68 o
 -10  10   5      315.41      343.15     19.06 o
  -9  10   5      293.97      340.41     28.83 o
  -8  10   5       29.36       40.57     12.31 o
  -7  10   5      870.48      819.42     23.32 o
  -6  10   5      573.57      544.01     18.08 o
  -5  10   5      169.55      166.55     13.12 o
  -4  10   5      636.09      598.57     20.19 o
  -3  10   5       54.98       50.38     10.53 o
  -2  10   5      233.68      260.82     17.46 o
  -1  10   5       58.76       65.91     10.97 o
   0  10   5      529.02      541.71     27.12 o
   1  10   5      421.16      405.67     21.46 o
   2  10   5        0.97        9.21     11.51 o
   3  10   5      270.75      282.78     16.59 o
   4  10   5      105.35       79.20     13.87 o
   5  10   5      133.94      127.25     15.52 o
   6  10   5       10.69       -0.39     14.19 o
   7  10   5        7.17       10.62     11.99 o
   8  10   5        9.26       -6.60     13.79 o
   9  10   5        3.22      -15.05     15.05 o
  10  10   5      183.32      191.25     19.76 o
  11  10   5      165.24      187.52     19.65 o
 -13  11   5      219.72      281.93     20.83 o
 -12  11   5     1928.31     1973.97     45.11 o
 -11  11   5      696.23      686.52     40.40 o
 -10  11   5      362.76      436.82     20.98 o
  -9  11   5        1.01       -4.50     15.15 o
  -8  11   5      392.49      418.10     21.95 o
  -7  11   5     2823.37     2770.75     53.77 o
  -6  11   5     1495.17     1601.64     37.21 o
  -5  11   5      262.96      304.67     16.62 o
  -4  11   5       33.53       33.42     12.66 o
  -3  11   5     1004.47      972.52     27.30 o
  -2  11   5     1371.83     1529.10     34.53 o
  -1  11   5     3605.34     3739.82     74.98 o
   0  11   5      785.44      821.78     25.12 o
   1  11   5      238.01      221.96     15.46 o
   2  11   5      268.41      243.57     19.08 o
   3  11   5     1892.58     1897.58     47.25 o
   4  11   5      914.86      935.03     29.58 o
   5  11   5     2176.02     2175.67     46.53 o
   6  11   5     1250.07     1257.49     39.96 o
   7  11   5      211.69      219.43     19.84 o
   8  11   5      430.66      445.80     21.29 o
   9  11   5      312.33      302.86     20.64 o
  10  11   5      844.82      829.69     30.87 o
  11  11   5     1093.08     1123.72     44.32 o
 -12  12   5      402.01      399.16     26.24 o
 -11  12   5     1420.51     1496.87     47.82 o
 -10  12   5      868.79      920.87     33.05 o
  -9  12   5      539.28      556.87     25.30 o
  -8  12   5      972.04     1008.93     37.35 o
  -7  12   5      114.94      113.91     16.28 o
  -6  12   5      293.17      299.36     19.92 o
  -5  12   5      781.64      765.75     25.68 o
  -4  12   5     2202.14     2205.48     70.43 o
  -3  12   5     3482.72     3390.77     61.43 o
  -2  12   5      731.45      705.16     24.06 o
  -1  12   5      198.34      205.87     15.76 o
   0  12   5      500.91      489.95     22.76 o
   1  12   5     1565.77     1594.98     50.20 o
   2  12   5     2513.37     2573.28     50.86 o
   3  12   5      691.77      736.98     32.28 o
   4  12   5       59.90       51.46     15.35 o
   5  12   5      583.49      551.26     24.28 o
   6  12   5     1388.99     1429.24     38.90 o
   7  12   5     2735.52     2636.66     57.36 o
   8  12   5     1376.92     1354.47     43.64 o
   9  12   5      324.28      344.94     34.49 o
  10  12   5       11.90      -17.01     17.01 o
 -11  13   5       70.53       73.42     23.64 o
 -10  13   5      495.40      527.70     27.85 o
  -9  13   5       77.23       78.60     18.76 o
  -8  13   5      201.87      222.70     19.90 o
  -7  13   5      260.01      325.98     20.97 o
  -6  13   5      330.20      332.53     20.29 o
  -5  13   5        4.07        8.40     14.44 o
  -4  13   5        0.63       11.12     13.81 o
  -3  13   5      118.21      122.56     15.51 o
  -2  13   5      205.90      201.66     16.82 o
  -1  13   5       65.90       45.18     22.99 o
   0  13   5       13.25       13.19     13.91 o
   1  13   5       10.58       -2.35     13.94 o
   2  13   5       90.60       80.60     15.78 o
   3  13   5      458.19      443.37     21.93 o
   4  13   5        3.62       -4.14     15.32 o
   5  13   5       44.19       43.41     17.09 o
   6  13   5      457.92      407.72     23.56 o
   7  13   5        2.90       -7.81     17.63 o
   8  13   5      168.90      164.58     23.43 o
   9  13   5      693.27      717.46     34.68 o
 -10  14   5      154.67      148.99     33.66 o
  -9  14   5     1149.84     1192.01     42.49 o
  -8  14   5     1113.22     1107.45     35.67 o
  -7  14   5      236.83      242.71     20.63 o
  -6  14   5      238.54      254.49     20.29 o
  -5  14   5     2106.41     2246.37     49.10 o
  -4  14   5     2714.85     2868.94     57.27 o
  -3  14   5     1122.89     1062.10     39.62 o
  -2  14   5      181.15      186.22     17.88 o
  -1  14   5      402.36      379.46     23.23 o
   0  14   5     1187.21     1242.88     35.04 o
   1  14   5      746.35      757.13     27.45 o
   2  14   5      214.19      209.00     18.83 o
   3  14   5       15.88        7.96     15.77 o
   4  14   5       42.84       49.70     17.33 o
   5  14   5      220.29      209.16     20.68 o
   6  14   5       10.19       31.24     18.50 o
   7  14   5       12.33      -15.78     26.10 o
   8  14   5      264.02      236.71     26.01 o
  -9  15   5       10.63       19.44     22.24 o
  -8  15   5      858.16      955.48     38.79 o
  -7  15   5     1205.73     1313.06     43.90 o
  -6  15   5     2819.60     2954.74     74.47 o
  -5  15   5      833.57      860.38     48.90 o
  -4  15   5      147.22      133.20     18.77 o
  -3  15   5     1171.17     1232.77     47.69 o
  -2  15   5     2204.41     2293.05     50.22 o
  -1  15   5     2047.54     2039.22     46.71 o
   0  15   5      426.55      432.02     22.94 o
   1  15   5       20.38       10.03     16.59 o
   2  15   5       35.60       42.17     17.17 o
   3  15   5      233.48      269.00     21.67 o
   4  15   5      560.76      557.84     26.65 o
   5  15   5      126.44      137.01     20.51 o
   6  15   5       10.10        1.45     18.98 o
  -7  16   5       59.78       58.72     22.72 o
  -6  16   5        6.35        3.36     21.54 o
  -5  16   5      418.41      438.14     28.24 o
  -4  16   5     1736.41     1816.54     66.44 o
  -3  16   5      937.67      979.47     33.41 o
  -2  16   5       97.40       93.27     19.07 o
  -1  16   5      113.70      109.78     19.24 o
   0  16   5      220.08      201.79     20.42 o
   1  16   5       26.08       48.02     18.23 o
   2  16   5        6.00       32.54     18.30 o
   3  16   5        6.16        0.60     18.32 o
   4  16   5       25.89       30.21     18.92 o
  -4  17   5       20.89       -2.57     21.47 o
  -3  17   5       29.10       44.94     21.84 o
  -2  17   5      247.70      245.56     22.46 o
  -1  17   5       88.66      114.30     20.71 o
   0  17   5      704.27      717.50     31.95 o
   1  17   5        1.99       -2.32     18.78 o
 -17   0   6      270.81      267.19     33.01 o
 -16   0   6      353.70      371.80     33.80 o
 -15   0   6       56.05       63.92     24.57 o
 -14   0   6       42.94       63.69     19.76 o
 -13   0   6     1072.63     1077.40     40.40 o
 -12   0   6       39.30       30.05     15.56 o
 -11   0   6      238.34      264.30     18.83 o
 -10   0   6     3860.43     3783.57     82.80 o
  -9   0   6     4896.57     4715.09     98.63 o
  -8   0   6     9437.14     9892.88    149.17 o
  -7   0   6     3039.51     2826.34     46.25 o
  -6   0   6      477.17      491.27     12.20 o
  -5   0   6      143.43      101.86      6.83 o
  -4   0   6    22890.39    23921.59    458.28 o
  -3   0   6     9212.27     9256.68    178.54 o
  -2   0   6     3273.57     3300.36     51.22 o
  -1   0   6      279.76      304.89      9.20 o
   0   0   6     3430.65     3296.74     52.15 o
   1   0   6    13571.31    14035.85    233.41 o
   2   0   6     3895.00     3536.81     63.99 o
   3   0   6     5347.74     5668.59    114.63 o
   4   0   6      880.82      866.49     28.84 o
   5   0   6      768.65      745.94     41.77 o
   6   0   6      837.72      832.32     27.13 o
   7   0   6     3019.17     2884.34     68.77 o
   8   0   6      124.86      109.64     18.36 o
   9   0   6     2197.81     2209.18     60.63 o
  10   0   6      279.35      284.38     25.87 o
  11   0   6       12.09       -4.67     20.92 o
  12   0   6      764.62      698.81     39.04 o
  13   0   6      752.92      780.08     54.76 o
  14   0   6      558.67      549.08     34.19 o
 -17   1   6       16.24      -17.87     17.87 o
 -16   1   6        3.28        2.70     16.54 o
 -15   1   6      450.89      454.56     22.11 o
 -14   1   6      387.74      379.71     19.57 o
 -13   1   6      196.76      209.02     20.27 o
 -12   1   6       12.14        4.61     10.52 o
 -11   1   6      670.65      662.03     30.58 o
 -10   1   6     2044.67     2038.13     36.09 o
  -9   1   6      650.15      626.58     15.84 o
  -8   1   6      340.11      356.79     11.38 o
  -7   1   6     1514.70     1527.78     23.82 o
  -6   1   6     3842.46     3778.47     45.43 o
  -5   1   6     7528.68     7855.41     89.22 o
  -4   1   6      435.91      461.32      9.78 o
  -3   1   6      797.80      808.14     18.93 o
  -2   1   6     1612.26     1497.81     19.65 o
  -1   1   6     5660.20     5623.40     72.70 o
   0   1   6     5394.15     5621.06     67.72 o
   1   1   6       56.44       91.68      5.48 o
   2   1   6      187.03      151.94      6.94 o
   3   1   6     1433.22     1384.22     23.57 o
   4   1   6     1787.05     1863.81     34.57 o
   5   1   6      632.20      639.50     16.66 o
   6   1   6      138.70      134.29     13.99 o
   7   1   6     1340.93     1282.02     27.01 o
   8   1   6        3.84       15.60     11.48 o
   9   1   6      266.29      275.65     16.80 o
  10   1   6       44.06       31.69     14.14 o
  11   1   6      479.93      494.88     27.78 o
  12   1   6      323.13      358.37     20.28 o
  13   1   6      111.02       98.28     16.69 o
  14   1   6      211.24      194.51     18.95 o
 -17   2   6      388.15      365.61     43.91 o
 -16   2   6      562.73      568.82     42.93 o
 -15   2   6      408.91      438.42     33.91 o
 -14   2   6      108.19       81.84     19.47 o
 -13   2   6      989.73      958.44     34.87 o
 -12   2   6      165.04      159.70     17.93 o
 -11   2   6      784.13      773.38     25.05 o
 -10   2   6      159.66      172.33     12.03 o
  -9   2   6      101.87      121.81     10.38 o
  -8   2   6      283.52      280.76     10.57 o
  -7   2   6       99.21      114.04      7.77 o
  -6   2   6       97.01       86.59      6.41 o
  -5   2   6      549.36      597.80     12.74 o
  -4   2   6      266.31      232.15      8.41 o
  -3   2   6      332.80      297.95      9.73 o
  -2   2   6      494.45      439.82     11.68 o
  -1   2   6      283.70      324.15      9.16 o
   0   2   6      817.67      935.36     18.43 o
   1   2   6      111.66      121.18      6.16 o
   2   2   6     1514.11     1692.85     24.36 o
   3   2   6      102.29       92.51      7.09 o
   4   2   6     1384.41     1411.35     24.99 o
   5   2   6      109.55       98.18      8.41 o
   6   2   6       57.40       58.63      9.45 o
   7   2   6     1550.42     1527.12     27.88 o
   8   2   6      125.26      118.58     13.22 o
   9   2   6        9.30        2.32     12.47 o
  10   2   6        8.01        6.91     13.93 o
  11   2   6        2.92      -10.83     13.83 o
  12   2   6       13.28       -1.49     15.04 o
  13   2   6      243.48      237.67     22.31 o
  14   2   6        7.71        3.43     16.52 o
 -17   3   6      716.62      773.44     37.45 o
 -16   3   6      118.81      110.15     23.55 o
 -15   3   6       73.98       46.22     20.64 o
 -14   3   6      246.51      212.49     22.43 o
 -13   3   6      215.99      191.17     20.76 o
 -12   3   6     1420.88     1384.23     41.31 o
 -11   3   6     4618.78     4584.16     88.81 o
 -10   3   6      560.90      541.54     17.31 o
  -9   3   6       28.21       27.73      8.28 o
  -8   3   6     1934.21     1917.71     29.84 o
  -7   3   6     3906.60     3916.33     51.01 o
  -6   3   6     9363.99     9572.26    123.58 o
  -5   3   6     1850.75     1713.89     28.96 o
  -4   3   6      965.48     1162.12     25.83 o
  -3   3   6     1381.00     1446.63     28.09 o
  -2   3   6     5029.58     4997.64     78.50 o
  -1   3   6     5071.21     4882.49     69.73 o
   0   3   6     7736.15     7668.17     98.59 o
   1   3   6     2287.10     2386.42     37.56 o
   2   3   6       34.52       42.55      6.04 o
   3   3   6     2031.12     2194.45     30.69 o
   4   3   6     4502.80     4496.55     54.22 o
   5   3   6     5136.95     5223.86     71.62 o
   6   3   6     4201.52     3925.63     56.86 o
   7   3   6      811.54      840.10     32.05 o
   8   3   6      383.24      363.56     16.03 o
   9   3   6      821.16      814.53     23.22 o
  10   3   6     1522.20     1502.76     33.26 o
  11   3   6     1342.50     1357.04     32.99 o
  12   3   6       89.30       86.55     16.36 o
  13   3   6        4.44       17.19     16.66 o
  14   3   6      365.61      320.61     30.22 o
 -16   4   6      345.77      369.38     25.87 o
 -15   4   6      631.78      610.08     28.51 o
 -14   4   6      912.18      878.21     29.19 o
 -13   4   6       63.78       65.19     15.55 o
 -12   4   6      427.13      423.56     19.89 o
 -11   4   6       11.64       -4.76     11.01 o
 -10   4   6     1009.22     1045.68     25.55 o
  -9   4   6      717.25      745.69     22.10 o
  -8   4   6     4644.88     4623.83     70.42 o
  -7   4   6     1883.38     1905.81     31.19 o
  -6   4   6       21.02        4.85      6.36 o
  -5   4   6     1120.58     1052.42     24.39 o
  -4   4   6     2478.55     2169.02     39.00 o
  -3   4   6     6280.67     5789.14     90.68 o
  -2   4   6     5412.18     5451.95     85.73 o
  -1   4   6       78.04       83.07     11.60 o
   0   4   6     1502.03     1418.78     28.16 o
   1   4   6     8082.34     8302.30    115.70 o
   2   4   6     7234.70     7187.63    101.53 o
   3   4   6     3699.64     3725.44     47.79 o
   4   4   6       74.41       68.75      7.25 o
   5   4   6      236.56      270.30     16.27 o
   6   4   6      211.89      209.70     12.08 o
   7   4   6     1042.04     1074.23     25.37 o
   8   4   6      271.90      311.05     15.38 o
   9   4   6      348.39      373.60     16.19 o
  10   4   6      484.12      513.88     22.10 o
  11   4   6        3.58        0.74     14.13 o
  12   4   6       34.32       25.77     15.80 o
  13   4   6      438.64      436.72     22.73 o
 -16   5   6      291.56      304.23     23.56 o
 -15   5   6      122.45      131.36     20.37 o
 -14   5   6       13.46       -0.26     16.21 o
 -13   5   6      306.30      344.45     30.91 o
 -12   5   6      141.43      133.34     17.57 o
 -11   5   6        6.21        4.42     12.53 o
 -10   5   6       36.34       10.60     11.70 o
  -9   5   6     2049.02     1900.86     37.14 o
  -8   5   6      686.93      656.77     25.37 o
  -7   5   6        7.75        8.44      6.42 o
  -6   5   6        2.41       -0.57      5.55 o
  -5   5   6       38.16       37.60     11.66 o
  -4   5   6      524.65      587.02     24.61 o
  -3   5   6       56.30       46.28      8.65 o
  -2   5   6     1096.96     1086.04     24.86 o
  -1   5   6       64.69       57.62      7.99 o
   0   5   6      246.51      214.97     10.57 o
   1   5   6       47.40       57.76      7.21 o
   2   5   6     1200.05     1211.77     26.45 o
   3   5   6      437.56      437.71     14.62 o
   4   5   6       68.55       85.52      7.26 o
   5   5   6     1464.10     1480.89     34.33 o
   6   5   6       81.58       75.64     10.38 o
   7   5   6      119.85      112.68     11.80 o
   8   5   6        0.38       -9.71      9.71 o
   9   5   6      380.02      371.35     16.37 o
  10   5   6      335.55      355.18     17.25 o
  11   5   6      263.91      289.49     17.43 o
  12   5   6        1.01       12.88     15.65 o
  13   5   6       74.53       44.60     18.50 o
 -16   6   6      457.13      444.01     28.78 o
 -15   6   6     1791.44     1846.80     51.67 o
 -14   6   6     1733.40     1753.93     46.59 o
 -13   6   6      911.25      921.18     32.79 o
 -12   6   6       77.16       79.77     15.60 o
 -11   6   6      776.43      766.58     24.81 o
 -10   6   6     1280.05     1285.71     31.49 o
  -9   6   6     8745.31     8599.31    114.88 o
  -8   6   6     2957.79     2854.49     44.18 o
  -7   6   6       25.74       27.89      6.98 o
  -6   6   6     2285.02     2398.06     44.91 o
  -5   6   6     2500.03     2547.65     46.26 o
  -4   6   6      605.79      597.30     18.52 o
  -3   6   6     2392.42     2337.49     48.03 o
  -2   6   6     1168.70     1130.49     25.56 o
  -1   6   6      433.30      382.78     14.53 o
   0   6   6      485.74      446.72     14.98 o
   1   6   6     1802.30     1805.09     31.40 o
   2   6   6     2667.87     2593.64     42.32 o
   3   6   6     4588.34     4577.02     68.95 o
   4   6   6     2543.17     2598.12     39.71 o
   5   6   6       15.46       16.29      8.58 o
   6   6   6     1840.48     1804.19     32.97 o
   7   6   6     1742.30     1758.40     28.76 o
   8   6   6     8151.79     7979.52     90.71 o
   9   6   6     1151.23     1191.85     25.41 o
  10   6   6       77.78       50.88     13.15 o
  11   6   6      676.86      708.55     22.99 o
  12   6   6      959.58      995.39     30.40 o
  13   6   6      442.96      434.54     24.40 o
 -15   7   6      123.06      112.75     22.34 o
 -14   7   6      301.57      292.47     24.16 o
 -13   7   6     1995.88     1932.97     47.64 o
 -12   7   6     2026.71     2032.59     43.59 o
 -11   7   6      143.34      149.58     14.28 o
 -10   7   6       23.29       13.11     11.27 o
  -9   7   6      545.30      531.51     17.56 o
  -8   7   6     4829.98     4822.84     68.51 o
  -7   7   6     4887.95     4805.60     72.48 o
  -6   7   6     1782.48     1674.78     35.91 o
  -5   7   6       97.44       95.05     11.11 o
  -4   7   6     1103.99     1052.51     25.84 o
  -3   7   6      149.82      138.23     13.64 o
  -2   7   6      654.49      603.13     24.23 o
  -1   7   6     2935.91     2867.46     50.06 o
   0   7   6     4892.89     4896.73     79.35 o
   1   7   6     1001.42      971.89     21.87 o
   2   7   6       18.75       22.45      8.64 o
   3   7   6     2640.72     2637.54     40.54 o
   4   7   6     2746.02     2798.11     43.15 o
   5   7   6     4036.82     3890.56     52.48 o
   6   7   6     1374.64     1371.96     28.43 o
   7   7   6      999.52      939.04     22.39 o
   8   7   6       95.11       72.20     11.40 o
   9   7   6     1921.60     2000.03     43.60 o
  10   7   6     3236.41     3380.49     69.73 o
  11   7   6     2158.44     2275.58     40.13 o
  12   7   6      156.63      144.71     18.12 o
 -15   8   6      278.97      297.47     26.35 o
 -14   8   6       21.33       34.85     20.30 o
 -13   8   6      137.30      135.58     20.55 o
 -12   8   6       74.01       66.89     14.81 o
 -11   8   6       27.96       59.45     13.53 o
 -10   8   6      492.98      472.96     18.27 o
  -9   8   6      534.73      541.19     29.15 o
  -8   8   6      110.92      107.26     11.90 o
  -7   8   6       47.46       28.80      9.74 o
  -6   8   6      480.13      483.18     15.63 o
  -5   8   6      141.39      151.88     12.54 o
  -4   8   6      263.94      236.22     13.01 o
  -3   8   6       17.02       20.84     12.11 o
  -2   8   6      403.81      407.80     28.21 o
  -1   8   6      707.63      672.24     16.74 o
   0   8   6      314.81      301.99     14.43 o
   1   8   6      268.96      261.86     14.44 o
   2   8   6       80.06       69.45     11.72 o
   3   8   6        2.54        0.55     11.09 o
   4   8   6      140.70      108.11     14.23 o
   5   8   6       45.64       21.20     13.12 o
   6   8   6        1.21        1.35      9.82 o
   7   8   6      137.10      162.62     13.34 o
   8   8   6       47.20       68.39     12.40 o
   9   8   6      476.80      428.59     19.87 o
  10   8   6       30.20       33.25     14.70 o
  11   8   6       16.26       28.23     16.77 o
  12   8   6       85.72       60.17     18.79 o
 -14   9   6       18.90        7.40     20.66 o
 -13   9   6      513.52      493.01     34.90 o
 -12   9   6     1105.29     1143.02     30.86 o
 -11   9   6     1406.19     1371.87     32.70 o
 -10   9   6     1365.91     1323.93     33.14 o
  -9   9   6       27.69       14.87     12.23 o
  -8   9   6      425.14      456.45     17.81 o
  -7   9   6     1115.49     1120.64     26.77 o
  -6   9   6     1662.28     1629.21     31.73 o
  -5   9   6     1046.18     1088.41     31.14 o
  -4   9   6      144.61      126.70     15.40 o
  -3   9   6      600.46      562.68     23.37 o
  -2   9   6      181.17      189.48     10.07 o
  -1   9   6      401.68      417.13     16.37 o
   0   9   6     2727.75     2771.23     50.84 o
   1   9   6     1917.54     1874.55     38.79 o
   2   9   6       56.85       51.52     12.18 o
   3   9   6       61.32       30.85     12.51 o
   4   9   6      331.78      351.84     18.79 o
   5   9   6     2477.68     2483.05     50.31 o
   6   9   6     1804.13     1793.34     41.92 o
   7   9   6      152.71      172.12     14.35 o
   8   9   6      127.64      153.01     14.62 o
   9   9   6      432.32      499.99     34.20 o
  10   9   6     1026.20      957.17     32.62 o
  11   9   6      111.00      112.07     19.92 o
 -14  10   6      829.94      905.71     54.87 o
 -13  10   6     1109.53     1224.47     33.44 o
 -12  10   6        3.07       11.23     15.08 o
 -11  10   6      884.01      897.99     28.52 o
 -10  10   6     1893.48     1918.19     41.23 o
  -9  10   6     2455.57     2479.29     46.49 o
  -8  10   6      203.61      243.26     18.45 o
  -7  10   6      207.76      195.47     15.30 o
  -6  10   6       52.19       40.33     15.87 o
  -5  10   6     2326.08     2310.58     45.06 o
  -4  10   6     1943.03     1877.30     44.77 o
  -3  10   6      408.80      491.22     20.59 o
  -2  10   6     1916.83     1902.70     38.91 o
  -1  10   6      503.49      480.70     19.05 o
   0  10   6        6.33      -10.93     10.93 o
   1  10   6     3526.21     3554.21     63.22 o
   2  10   6     5254.34     5111.79     85.75 o
   3  10   6     1300.28     1311.46     36.97 o
   4  10   6     2427.67     2332.85     48.16 o
   5  10   6      181.63      200.56     17.69 o
   6  10   6      366.19      350.20     20.96 o
   7  10   6     1777.26     1713.92     42.85 o
   8  10   6     1835.96     1844.98     38.99 o
   9  10   6      895.82      807.79     28.93 o
  10  10   6       95.77       63.27     28.93 o
  11  10   6        5.63       -4.52     18.55 o
 -13  11   6      340.03      327.50     25.22 o
 -12  11   6     1126.81     1150.53     37.58 o
 -11  11   6      721.00      759.85     34.49 o
 -10  11   6      101.54      112.03     21.84 o
  -9  11   6     1202.34     1155.81     51.27 o
  -8  11   6     1666.96     1715.40     50.11 o
  -7  11   6       20.03       19.84     13.67 o
  -6  11   6      110.31      113.23     14.31 o
  -5  11   6      508.72      486.07     26.98 o
  -4  11   6      207.66      193.81     14.46 o
  -3  11   6       37.29      -11.08     11.08 o
  -2  11   6        4.24      -10.72     10.72 o
  -1  11   6       27.16       26.41     11.99 o
   0  11   6      623.25      617.70     22.63 o
   1  11   6      168.43      185.77     15.72 o
   2  11   6      366.54      380.12     19.31 o
   3  11   6      130.95      104.59     15.30 o
   4  11   6      122.07       94.96     15.82 o
   5  11   6     1031.97     1011.39     32.16 o
   6  11   6      879.48      829.88     29.41 o
   7  11   6      931.67      876.63     48.92 o
   8  11   6        0.05        2.38     17.81 o
   9  11   6      295.99      307.70     26.50 o
  10  11   6      289.88      311.78     21.89 o
 -12  12   6       58.92       58.44     21.24 o
 -11  12   6       10.38       -1.11     18.82 o
 -10  12   6      163.11      150.03     20.29 o
  -9  12   6       99.89      117.83     18.44 o
  -8  12   6     1483.70     1514.73     63.20 o
  -7  12   6     1220.93     1304.91     35.94 o
  -6  12   6        3.95        5.88     13.76 o
  -5  12   6      397.42      374.97     19.20 o
  -4  12   6      870.75      882.50     27.36 o
  -3  12   6     1772.96     1782.07     49.52 o
  -2  12   6      991.74      969.01     28.70 o
  -1  12   6      203.54      221.99     16.55 o
   0  12   6      734.72      814.60     26.56 o
   1  12   6     1219.31     1184.43     38.25 o
   2  12   6      521.01      515.14     25.83 o
   3  12   6      318.00      375.78     22.28 o
   4  12   6      328.22      289.17     20.32 o
   5  12   6       76.78       72.45     17.32 o
   6  12   6       25.00       49.08     17.87 o
   7  12   6      400.75      400.51     24.66 o
   8  12   6       29.64       59.38     21.62 o
   9  12   6        9.39      -21.39     21.39 o
 -11  13   6     1178.07     1218.92     47.45 o
 -10  13   6      492.69      510.84     27.92 o
  -9  13   6       64.52       31.10     18.23 o
  -8  13   6       67.67       67.91     17.92 o
  -7  13   6     1283.06     1329.72     53.73 o
  -6  13   6     2745.91     2761.42     55.60 o
  -5  13   6     1971.28     2020.87     44.86 o
  -4  13   6      461.19      423.87     21.00 o
  -3  13   6        6.34       -6.10     13.97 o
  -2  13   6     2981.79     3038.47     58.53 o
  -1  13   6     3504.27     3561.27     65.65 o
   0  13   6     1679.08     1686.11     44.69 o
   1  13   6      664.85      650.38     31.53 o
   2  13   6        7.47       17.44     15.43 o
   3  13   6     1026.45     1079.62     33.41 o
   4  13   6     1505.53     1529.71     43.16 o
   5  13   6      443.11      465.61     24.66 o
   6  13   6       99.49       92.97     19.47 o
   7  13   6       72.60       43.10     19.45 o
   8  13   6       94.65       87.10     24.94 o
 -10  14   6      794.71      778.75     35.88 o
  -9  14   6     1181.55     1198.48     49.58 o
  -8  14   6      304.76      296.51     22.71 o
  -7  14   6        8.36       13.02     17.16 o
  -6  14   6        1.39      -15.91     15.91 o
  -5  14   6      163.06      176.00     18.72 o
  -4  14   6      325.09      302.54     20.32 o
  -3  14   6     1170.19     1182.10     34.53 o
  -2  14   6      668.32      654.48     41.23 o
  -1  14   6       25.09       20.82     15.50 o
   0  14   6       44.80       55.14     16.47 o
   1  14   6      721.61      728.46     27.69 o
   2  14   6     1064.80     1173.66     35.18 o
   3  14   6      330.55      324.10     21.87 o
   4  14   6      272.22      278.54     24.58 o
   5  14   6        0.08       -8.51     17.90 o
   6  14   6      173.56      152.79     21.46 o
   7  14   6       18.79       10.71     20.07 o
  -8  15   6       19.74        4.89     19.47 o
  -7  15   6        6.90       23.62     19.03 o
  -6  15   6      124.18      100.78     19.52 o
  -5  15   6      614.76      654.60     39.83 o
  -4  15   6       32.17       20.59     17.41 o
  -3  15   6      170.66      161.09     19.39 o
  -2  15   6       41.08       39.71     17.36 o
  -1  15   6      347.09      358.61     24.96 o
   0  15   6      143.72      155.81     19.26 o
   1  15   6       31.93        5.84     17.39 o
   2  15   6       33.50       32.50     17.77 o
   3  15   6        1.31      -13.56     17.88 o
   4  15   6      119.65      138.63     20.62 o
   5  15   6      148.67      189.21     22.20 o
  -6  16   6      173.27      183.22     24.26 o
  -5  16   6       30.12       48.74     19.56 o
  -4  16   6     1881.57     1925.86     47.63 o
  -3  16   6     3314.97     3573.13     69.91 o
  -2  16   6      564.75      565.02     27.20 o
  -1  16   6      103.27       57.16     19.06 o
   0  16   6      901.69      893.86     32.73 o
   1  16   6     1610.83     1569.45     43.09 o
   2  16   6      673.74      650.42     28.89 o
   3  16   6      634.44      646.89     38.25 o
 -17   1   7      807.88      801.46     40.29 o
 -16   1   7     1217.82     1194.18     51.63 o
 -15   1   7       12.02        8.93     20.97 o
 -14   1   7      977.18      953.61     40.93 o
 -13   1   7      542.05      518.41     38.79 o
 -12   1   7     1000.57     1007.73     33.83 o
 -11   1   7      762.02      743.92     29.21 o
 -10   1   7      347.77      355.61     16.42 o
  -9   1   7       35.26       27.74      9.42 o
  -8   1   7      166.90      154.23      9.60 o
  -7   1   7     2035.36     2090.20     27.27 o
  -6   1   7     6727.21     6826.59     78.81 o
  -5   1   7     9030.80     9073.34    102.20 o
  -4   1   7      979.79      985.92     16.31 o
  -3   1   7       66.12       67.08      5.22 o
  -2   1   7     1561.74     1730.88     24.15 o
  -1   1   7     9717.72     9788.60    124.28 o
   0   1   7     4755.46     4659.18     61.60 o
   1   1   7     3103.41     3067.28     39.82 o
   2   1   7       85.12       86.10      6.65 o
   3   1   7      852.40      799.33     18.14 o
   4   1   7     4002.30     4107.85     57.58 o
   5   1   7     2554.82     2560.99     40.15 o
   6   1   7     3715.80     3670.95     54.16 o
   7   1   7      683.95      651.19     19.49 o
   8   1   7       14.45        9.59     13.16 o
   9   1   7      812.56      821.23     25.85 o
  10   1   7      769.39      747.78     26.13 o
  11   1   7       58.31       94.46     17.16 o
  12   1   7      366.14      390.11     21.65 o
  13   1   7       87.96      108.91     18.63 o
 -16   2   7      657.91      677.89     38.37 o
 -15   2   7      876.25      827.06     46.47 o
 -14   2   7      908.87      947.03     36.34 o
 -13   2   7      283.52      276.83     22.50 o
 -12   2   7        2.67        8.98     14.99 o
 -11   2   7      591.31      608.86     28.14 o
 -10   2   7       88.25       61.12     11.34 o
  -9   2   7     2461.71     2425.46     42.52 o
  -8   2   7     2511.55     2466.06     46.07 o
  -7   2   7     2686.13     2683.36     40.04 o
  -6   2   7     3185.07     3307.92     40.68 o
  -5   2   7      231.00      239.81     10.83 o
  -4   2   7     1971.45     1854.30     31.44 o
  -3   2   7     9750.90     9685.69    133.70 o
  -2   2   7     4827.94     4523.14     60.11 o
  -1   2   7     1936.06     1880.39     29.11 o
   0   2   7      647.10      682.88     16.45 o
   1   2   7     3258.48     3123.81     50.64 o
   2   2   7     9105.25     9315.50    111.62 o
   3   2   7     3439.03     3439.07     45.37 o
   4   2   7      874.93      867.69     20.14 o
   5   2   7      145.64      143.14     10.55 o
   6   2   7     3756.41     3639.56     54.05 o
   7   2   7      814.79      842.40     22.60 o
   8   2   7     1746.39     1782.90     37.09 o
   9   2   7       73.12       71.20     14.56 o
  10   2   7       11.22       -8.29     14.51 o
  11   2   7       69.09       62.88     17.07 o
  12   2   7       93.91       69.82     17.01 o
  13   2   7      210.99      240.18     20.66 o
 -16   3   7      214.34      190.91     21.06 o
 -15   3   7       73.74       92.31     17.94 o
 -14   3   7      263.58      251.96     19.21 o
 -13   3   7      142.99      135.42     16.46 o
 -12   3   7       48.42       57.70     15.91 o
 -11   3   7      419.35      420.32     18.59 o
 -10   3   7      638.45      617.76     20.54 o
  -9   3   7      544.12      557.23     20.79 o
  -8   3   7        1.69        8.51      9.06 o
  -7   3   7        7.27       10.28      6.42 o
  -6   3   7      745.10      779.68     18.73 o
  -5   3   7     2614.48     2651.34     38.73 o
  -4   3   7     2358.84     2274.20     36.43 o
  -3   3   7       36.65       30.96      6.23 o
  -2   3   7       42.54       60.73      6.71 o
  -1   3   7     2927.53     2877.35     40.38 o
   0   3   7     1843.31     1856.18     28.68 o
   1   3   7        4.70       -3.55      6.75 o
   2   3   7      498.83      501.31     17.19 o
   3   3   7      497.01      511.91     13.79 o
   4   3   7     2250.87     2249.24     35.51 o
   5   3   7     4025.22     3933.09     52.92 o
   6   3   7       40.69        4.28      9.65 o
   7   3   7      236.66      230.61     13.81 o
   8   3   7        4.58       -3.67     10.74 o
   9   3   7       29.02       30.03     13.87 o
  10   3   7       22.17       22.78     14.88 o
  11   3   7      302.41      318.37     19.47 o
  12   3   7       93.89       86.80     17.40 o
  13   3   7      116.15      122.94     20.77 o
 -16   4   7       13.93       14.38     18.85 o
 -15   4   7      719.63      709.34     28.15 o
 -14   4   7     2096.27     2146.65     46.26 o
 -13   4   7      574.61      563.77     23.51 o
 -12   4   7        2.17        0.92     13.67 o
 -11   4   7        2.80        0.41     13.53 o
 -10   4   7     1180.43     1174.00     46.55 o
  -9   4   7     1983.96     2063.97     38.92 o
  -8   4   7     2492.40     2501.25     53.66 o
  -7   4   7      189.42      182.95     11.73 o
  -6   4   7      488.05      534.80     17.15 o
  -5   4   7     1471.53     1575.81     32.19 o
  -4   4   7     7967.53     8372.54    129.32 o
  -3   4   7     4084.38     4207.31     68.78 o
  -2   4   7       21.17       35.56      6.34 o
  -1   4   7        2.87        3.48      6.20 o
   0   4   7       20.26       24.41      5.98 o
   1   4   7      468.82      484.70     14.76 o
   2   4   7      626.44      597.10     16.80 o
   3   4   7      388.48      402.91     15.30 o
   4   4   7      680.71      666.10     16.00 o
   5   4   7     2709.44     2722.43     42.54 o
   6   4   7      330.91      269.80     13.53 o
   7   4   7     1604.59     1627.79     36.51 o
   8   4   7     1642.57     1635.05     31.47 o
   9   4   7     1172.51     1181.84     29.71 o
  10   4   7      341.06      371.71     19.32 o
  11   4   7        0.86        0.51     15.49 o
  12   4   7      459.71      492.90     23.26 o
  13   4   7      468.11      461.90     24.50 o
 -16   5   7     1326.82     1456.15     45.07 o
 -15   5   7      282.87      316.15     24.97 o
 -14   5   7        1.28      -13.47     17.60 o
 -13   5   7     1569.34     1552.01     41.97 o
 -12   5   7     2883.47     2922.84     61.26 o
 -11   5   7     3346.66     3332.78     63.39 o
 -10   5   7     1922.74     2006.99     39.81 o
  -9   5   7       20.49        5.82     11.10 o
  -8   5   7      403.18      384.18     16.08 o
  -7   5   7     3309.60     3333.89     58.61 o
  -6   5   7     5257.22     5312.35     86.40 o
  -5   5   7     4231.00     4120.79     68.58 o
  -4   5   7      921.23      920.21     24.04 o
  -3   5   7      596.96      641.99     20.10 o
  -2   5   7     3421.97     3321.66     56.36 o
  -1   5   7     4819.53     4531.01     73.67 o
   0   5   7     3351.32     3333.36     56.53 o
   1   5   7     2490.68     2561.73     41.26 o
   2   5   7      777.57      817.61     20.03 o
   3   5   7       28.35       36.57      7.90 o
   4   5   7     1321.79     1350.96     34.17 o
   5   5   7     3194.78     3235.78     48.79 o
   6   5   7     2514.81     2589.60     38.90 o
   7   5   7      465.09      469.07     17.52 o
   8   5   7        0.04        5.03     10.42 o
   9   5   7      362.15      374.29     17.09 o
  10   5   7     1878.88     1970.54     37.35 o
  11   5   7     2054.83     2192.54     43.33 o
  12   5   7     1296.08     1387.40     42.22 o
 -15   6   7      461.45      462.35     32.87 o
 -14   6   7       92.99       59.60     19.72 o
 -13   6   7       48.40       48.56     17.90 o
 -12   6   7      109.85      127.90     18.19 o
 -11   6   7      128.57      111.92     16.93 o
 -10   6   7      544.58      548.40     20.96 o
  -9   6   7      358.86      359.98     17.35 o
  -8   6   7       51.00       52.56     10.21 o
  -7   6   7      585.24      510.82     16.61 o
  -6   6   7       12.31       -4.27     10.10 o
  -5   6   7      591.66      628.01     20.33 o
  -4   6   7      999.65      992.67     36.74 o
  -3   6   7     2565.81     2430.56     44.77 o
  -2   6   7      787.84      720.91     23.01 o
  -1   6   7       21.95       15.02      8.40 o
   0   6   7        1.99       12.74      8.10 o
   1   6   7       41.41       47.87      7.64 o
   2   6   7     2618.69     2657.96     42.51 o
   3   6   7     1800.56     1786.15     43.80 o
   4   6   7       62.85       58.90     11.16 o
   5   6   7      233.45      232.29     11.79 o
   6   6   7      475.25      502.04     20.11 o
   7   6   7      365.15      426.64     15.87 o
   8   6   7      157.02      151.34     11.74 o
   9   6   7       26.74       26.36     11.41 o
  10   6   7       92.77       96.83     13.36 o
  11   6   7      124.33       94.22     14.61 o
  12   6   7       84.53       64.09     15.93 o
 -15   7   7      278.47      242.39     27.20 o
 -14   7   7      148.73      162.43     22.13 o
 -13   7   7      318.88      309.64     23.56 o
 -12   7   7      769.78      833.67     30.88 o
 -11   7   7      894.35      951.08     28.59 o
 -10   7   7      272.05      332.18     18.43 o
  -9   7   7      238.47      229.69     14.56 o
  -8   7   7      334.29      329.67     14.74 o
  -7   7   7      894.00      896.03     22.65 o
  -6   7   7     1599.20     1437.23     33.30 o
  -5   7   7       40.22       39.62     10.70 o
  -4   7   7       20.39       16.73     17.99 o
  -3   7   7        7.61       30.12      9.99 o
  -2   7   7      508.48      477.60     17.62 o
  -1   7   7      514.77      525.25     17.75 o
   0   7   7      344.04      337.70     14.44 o
   1   7   7      512.68      471.69     17.73 o
   2   7   7       17.96        7.88     10.66 o
   3   7   7     1435.65     1422.28     33.91 o
   4   7   7      301.60      307.23     17.40 o
   5   7   7     1064.73     1044.35     27.34 o
   6   7   7        6.33       23.28      9.61 o
   7   7   7      975.46      967.08     28.29 o
   8   7   7      421.74      400.83     16.77 o
   9   7   7       25.08       41.21     14.03 o
  10   7   7     1001.44      977.48     28.44 o
  11   7   7      765.02      774.86     26.78 o
  12   7   7       36.33       28.68     18.71 o
 -15   8   7      570.32      575.12     31.30 o
 -14   8   7     2904.94     2882.94     81.17 o
 -13   8   7     1532.84     1651.05     56.35 o
 -12   8   7      320.60      356.21     23.58 o
 -11   8   7      134.91      150.06     17.41 o
 -10   8   7     2518.18     2470.97     67.58 o
  -9   8   7     2421.28     2511.36     77.12 o
  -8   8   7     4172.80     4242.12     66.76 o
  -7   8   7      677.09      655.90     19.28 o
  -6   8   7      216.85      234.30     16.80 o
  -5   8   7     1568.23     1467.24     33.58 o
  -4   8   7     4269.35     4178.98     80.61 o
  -3   8   7     3015.26     3064.76     54.99 o
  -2   8   7      630.17      641.81     20.43 o
  -1   8   7      157.57      146.89     12.50 o
   0   8   7      137.48      149.01     12.62 o
   1   8   7      302.99      293.06     15.57 o
   2   8   7       53.83       93.93     12.93 o
   3   8   7     3009.27     2963.30     55.39 o
   4   8   7     2677.16     2594.77     51.12 o
   5   8   7      167.00      162.17     16.53 o
   6   8   7        7.14       14.58     14.72 o
   7   8   7     1724.56     1686.60     35.89 o
   8   8   7     1450.07     1458.77     35.11 o
   9   8   7     2117.27     2147.67     44.78 o
  10   8   7      934.92      902.23     29.79 o
  11   8   7       21.20        8.61     19.79 o
 -14   9   7      114.10      100.48     22.69 o
 -13   9   7     1127.28     1069.80     37.44 o
 -12   9   7     2411.77     2467.35     55.94 o
 -11   9   7     2314.74     2388.90     47.38 o
 -10   9   7     2237.60     2308.76     71.42 o
  -9   9   7       14.39       12.47     12.37 o
  -8   9   7     1237.93     1262.68     29.82 o
  -7   9   7     3491.49     3596.08     58.07 o
  -6   9   7      716.65      731.64     28.64 o
  -5   9   7     1233.74     1143.97     35.56 o
  -4   9   7      485.25      480.62     23.06 o
  -3   9   7      520.76      510.09     19.19 o
  -2   9   7     1060.92     1082.17     34.06 o
  -1   9   7      251.55      237.57     14.12 o
   0   9   7      489.76      458.10     18.63 o
   1   9   7     1650.32     1591.00     36.11 o
   2   9   7       21.71       -1.96     12.27 o
   3   9   7      848.66      811.01     36.74 o
   4   9   7     1288.05     1278.14     34.67 o
   5   9   7      533.52      501.04     23.09 o
   6   9   7     1162.16     1152.56     34.70 o
   7   9   7      621.63      541.20     25.63 o
   8   9   7       36.58       42.48     18.26 o
   9   9   7       33.19       45.01     15.35 o
  10   9   7      916.87      949.82     32.81 o
 -13  10   7        3.11        6.75     22.75 o
 -12  10   7       23.24        7.66     17.99 o
 -11  10   7       24.32       29.54     17.50 o
 -10  10   7       54.13       35.65     16.43 o
  -9  10   7       31.55       55.29     15.52 o
  -8  10   7       22.00        9.17     13.44 o
  -7  10   7      658.96      660.22     25.56 o
  -6  10   7      120.55      101.37     18.50 o
  -5  10   7      440.90      402.38     23.40 o
  -4  10   7        1.87      -14.64     14.64 o
  -3  10   7      782.40      747.39     30.49 o
  -2  10   7      706.21      776.01     23.62 o
  -1  10   7       23.86       27.54     11.58 o
   0  10   7        7.61        8.72     11.97 o
   1  10   7       99.20      111.10     14.25 o
   2  10   7     1442.73     1444.33     35.77 o
   3  10   7      163.98      147.15     16.41 o
   4  10   7      238.33      237.27     18.44 o
   5  10   7       23.11       30.39     15.77 o
   6  10   7       78.00       76.03     17.31 o
   7  10   7      156.07      118.54     19.28 o
   8  10   7        0.64        7.77     18.01 o
   9  10   7       58.50       52.04     22.04 o
  10  10   7        2.57        0.46     22.63 o
 -13  11   7       48.37       79.88     23.58 o
 -12  11   7      561.22      546.61     30.21 o
 -11  11   7      847.52      944.06     33.49 o
 -10  11   7      315.24      303.38     23.87 o
  -9  11   7      271.13      268.51     22.71 o
  -8  11   7       21.81       24.26     14.83 o
  -7  11   7     1166.22     1225.40     40.49 o
  -6  11   7     3874.47     3847.14     68.96 o
  -5  11   7     2640.18     2537.09    101.05 o
  -4  11   7     1280.43     1206.35     31.17 o
  -3  11   7      145.10      109.27     15.83 o
  -2  11   7      943.92      888.55     26.38 o
  -1  11   7     1902.72     1887.63     40.70 o
   0  11   7     2523.29     2546.10     50.35 o
   1  11   7     1620.90     1602.17     38.35 o
   2  11   7      317.08      310.82     28.17 o
   3  11   7      378.89      356.15     25.60 o
   4  11   7     1141.33     1048.82     34.15 o
   5  11   7     1710.11     1688.98     42.48 o
   6  11   7     1575.92     1564.38     42.06 o
   7  11   7      485.94      493.07     26.24 o
   8  11   7        6.44        8.97     18.98 o
   9  11   7      346.55      281.51     28.30 o
 -12  12   7      360.43      361.72     29.58 o
 -11  12   7       61.70       59.60     19.93 o
 -10  12   7     1337.70     1306.59     38.83 o
  -9  12   7      944.68      942.19     32.42 o
  -8  12   7      892.00      974.16     31.38 o
  -7  12   7      974.57      973.03     35.41 o
  -6  12   7      198.65      196.67     16.80 o
  -5  12   7      777.38      789.37     26.57 o
  -4  12   7      911.72      995.57     29.07 o
  -3  12   7      828.74      769.68     33.20 o
  -2  12   7       72.30       85.12     14.27 o
  -1  12   7      740.71      715.24     25.46 o
   0  12   7       63.91       52.93     14.81 o
   1  12   7      234.99      211.23     17.91 o
   2  12   7      786.79      726.67     26.72 o
   3  12   7     1090.11     1056.66     61.43 o
   4  12   7      250.32      245.29     20.33 o
   5  12   7       83.71       69.50     18.22 o
   6  12   7      125.88      133.18     20.17 o
   7  12   7      275.46      266.67     29.67 o
   8  12   7      793.92      782.29     32.68 o
 -11  13   7       97.03       83.61     22.35 o
 -10  13   7        1.26       -1.68     18.81 o
  -9  13   7      386.15      351.87     23.40 o
  -8  13   7      104.31      125.25     18.75 o
  -7  13   7     1316.75     1337.27     49.43 o
  -6  13   7      653.78      660.48     26.58 o
  -5  13   7      201.22      204.44     17.95 o
  -4  13   7      239.21      261.04     23.65 o
  -3  13   7      159.11      169.51     16.91 o
  -2  13   7      103.94      100.62     15.99 o
  -1  13   7        3.27      -14.26     14.26 o
   0  13   7       39.03       58.66     22.55 o
   1  13   7       80.74       86.99     16.81 o
   2  13   7      121.32      121.83     17.85 o
   3  13   7      113.97      127.08     21.12 o
   4  13   7       28.11       29.48     17.83 o
   5  13   7        5.97       -7.07     23.67 o
   6  13   7      202.43      184.26     21.78 o
   7  13   7      278.04      267.24     26.51 o
  -9  14   7      827.76      881.14     36.40 o
  -8  14   7      691.77      721.37     31.76 o
  -7  14   7      142.10      127.76     32.13 o
  -6  14   7      585.24      576.16     25.72 o
  -5  14   7       12.53       -6.77     16.04 o
  -4  14   7      316.85      305.69     20.66 o
  -3  14   7     1510.10     1510.77     48.01 o
  -2  14   7     1630.48     1654.42     41.53 o
  -1  14   7      669.90      687.49     26.91 o
   0  14   7        9.57       12.39     16.49 o
   1  14   7     1947.37     1927.45     65.44 o
   2  14   7     2766.95     2734.35     57.37 o
   3  14   7      831.95      831.82     32.58 o
   4  14   7      219.70      210.58     21.84 o
   5  14   7      193.18      214.51     22.75 o
   6  14   7      615.25      624.04     30.36 o
  -7  15   7      516.45      481.29     26.48 o
  -6  15   7     1226.56     1309.55     39.00 o
  -5  15   7      758.89      779.65     45.66 o
  -4  15   7     1177.39     1222.13     37.05 o
  -3  15   7      145.69      151.20     19.61 o
  -2  15   7      420.45      488.26     29.94 o
  -1  15   7     1487.52     1448.20     40.47 o
   0  15   7     2088.30     2114.09     49.64 o
   1  15   7      752.27      739.00     29.74 o
   2  15   7       66.93       50.01     19.30 o
   3  15   7      668.23      658.48     29.36 o
   4  15   7     1367.04     1412.64     42.46 o
  -4  16   7       48.86       -2.34     18.67 o
  -3  16   7       91.26      103.16     20.07 o
  -2  16   7       65.20       87.14     19.86 o
  -1  16   7       39.06       39.94     30.19 o
   0  16   7       43.26       35.58     19.51 o
   1  16   7      130.92      132.37     21.32 o
 -16   0   8      505.18      491.37     70.98 o
 -15   0   8     1616.43     1769.45    113.65 o
 -14   0   8     2518.19     2506.72    132.24 o
 -13   0   8     3227.26     3391.87    154.21 o
 -12   0   8      379.37      351.52     51.55 o
 -11   0   8       38.59       28.31     34.22 o
 -10   0   8     1593.18     1682.81    143.86 o
  -9   0   8     2052.59     2179.46     57.69 o
  -8   0   8     1302.77     1356.84     35.38 o
  -7   0   8       28.59       40.41     11.33 o
  -6   0   8      151.35      132.00     26.41 o
  -5   0   8      473.00      489.63     25.58 o
  -4   0   8     5107.39     5375.70    135.33 o
  -3   0   8     3788.09     3724.77     97.09 o
  -2   0   8    10750.71    10779.45    313.08 o
  -1   0   8     4525.83     4457.79     77.80 o
   0   0   8      857.04      880.62     22.28 o
   1   0   8     2548.86     2799.88    100.56 o
   2   0   8     4714.04     4652.34     96.86 o
   3   0   8     8531.49     8623.58    172.02 o
   4   0   8     5357.56     5161.74    123.89 o
   5   0   8       57.66       60.24     15.42 o
   6   0   8      715.10      744.48     75.99 o
   7   0   8     1805.15     1882.84     46.87 o
   8   0   8     2110.46     2186.06     61.18 o
   9   0   8     3075.27     2960.15     76.51 o
  10   0   8       58.67       38.55     29.80 o
  11   0   8       40.31       56.78     24.73 o
  12   0   8      501.88      513.77     36.94 o
 -16   1   8      892.46      918.93     41.98 o
 -15   1   8      248.66      242.03     24.60 o
 -14   1   8      239.36      225.80     43.76 o
 -13   1   8     1659.28     1687.56     52.03 o
 -12   1   8     1938.06     1934.74     48.58 o
 -11   1   8       13.49       10.61     12.18 o
 -10   1   8       98.65      102.66     11.61 o
  -9   1   8      110.08      108.20     14.36 o
  -8   1   8       13.47       19.66      8.71 o
  -7   1   8       28.93       42.19      6.61 o
  -6   1   8       18.22       26.31      5.85 o
  -5   1   8       35.24       42.90      5.80 o
  -4   1   8     3151.71     3202.08     45.44 o
  -3   1   8     1634.78     1600.95     24.98 o
  -2   1   8       25.53       21.89      5.68 o
  -1   1   8     2042.82     1954.79     29.67 o
   0   1   8     4677.03     4692.02     76.17 o
   1   1   8     3590.17     3591.81     47.94 o
   2   1   8      746.84      734.79     17.61 o
   3   1   8        1.47       -4.25      7.60 o
   4   1   8     1529.00     1508.13     28.02 o
   5   1   8     3735.04     3666.22     58.09 o
   6   1   8     1112.46     1129.38     25.67 o
   7   1   8      936.45      921.28     24.50 o
   8   1   8       22.02       23.52     13.31 o
   9   1   8     1085.58     1125.21     36.20 o
  10   1   8      163.83      151.01     17.78 o
  11   1   8      179.68      232.28     20.41 o
  12   1   8       40.74       63.31     20.34 o
 -16   2   8      213.27      157.91     24.13 o
 -15   2   8       56.05        8.10     19.88 o
 -14   2   8      131.42      133.40     23.36 o
 -13   2   8       18.88      -10.95     15.59 o
 -12   2   8      307.84      339.51     18.12 o
 -11   2   8        7.84        3.70     11.96 o
 -10   2   8     1383.88     1391.90     31.26 o
  -9   2   8     1210.11     1232.73     31.14 o
  -8   2   8      136.64      132.87     12.00 o
  -7   2   8       36.46       44.21      9.63 o
  -6   2   8     1839.28     1908.91     36.91 o
  -5   2   8        1.47       -0.91      5.49 o
  -4   2   8     1239.37     1307.95     20.89 o
  -3   2   8     1130.41     1137.09     23.87 o
  -2   2   8      284.72      317.30     11.26 o
  -1   2   8       93.60      119.26      9.86 o
   0   2   8       23.02       14.19      7.27 o
   1   2   8      688.36      685.63     20.41 o
   2   2   8      295.11      286.95     11.60 o
   3   2   8      268.82      273.69     11.33 o
   4   2   8        4.04        2.87      8.43 o
   5   2   8      164.91      179.41     11.70 o
   6   2   8        1.66        6.60      9.65 o
   7   2   8       33.44       24.35     12.36 o
   8   2   8       42.65       28.16     12.58 o
   9   2   8      522.43      496.63     25.98 o
  10   2   8      187.35      186.36     18.57 o
  11   2   8       17.74       16.74     17.22 o
  12   2   8       21.65       12.51     17.24 o
 -16   3   8      559.81      534.86     32.25 o
 -15   3   8      322.91      326.33     26.82 o
 -14   3   8       14.61       -1.46     15.76 o
 -13   3   8       96.49      110.75     22.51 o
 -12   3   8     2409.62     2476.34     52.43 o
 -11   3   8     5538.63     5488.29     93.58 o
 -10   3   8     1209.85     1222.47     33.21 o
  -9   3   8      111.02      132.52     15.77 o
  -8   3   8      293.75      317.28     16.33 o
  -7   3   8     1163.42     1207.06     29.28 o
  -6   3   8     6011.97     6226.20     97.03 o
  -5   3   8     4866.35     5087.29     77.31 o
  -4   3   8     5717.78     5873.98     88.52 o
  -3   3   8     1534.63     1535.86     27.85 o
  -2   3   8     2064.40     2121.15     40.78 o
  -1   3   8     3582.24     3690.65     51.11 o
   0   3   8     3437.77     3259.05     50.35 o
   1   3   8     4748.99     4782.45     70.64 o
   2   3   8     1128.98     1060.49     23.71 o
   3   3   8      253.19      251.98     10.67 o
   4   3   8      934.32      937.74     21.50 o
   5   3   8     1277.56     1346.78     25.33 o
   6   3   8     1582.79     1636.31     31.70 o
   7   3   8     2365.46     2319.38     40.69 o
   8   3   8       71.84       73.54     12.63 o
   9   3   8       69.62       67.40     15.41 o
  10   3   8     1076.91     1084.18     32.18 o
  11   3   8     1719.86     1820.13     43.69 o
  12   3   8      455.33      465.67     25.92 o
 -16   4   8      361.19      339.39     25.90 o
 -15   4   8     1039.95      992.57     36.29 o
 -14   4   8      677.14      661.92     28.96 o
 -13   4   8      175.10      180.05     20.50 o
 -12   4   8       79.46       87.64     19.16 o
 -11   4   8      632.63      614.02     30.03 o
 -10   4   8     2519.13     2442.98     49.75 o
  -9   4   8      971.95      982.84     29.25 o
  -8   4   8      545.24      535.87     20.56 o
  -7   4   8      356.99      389.87     16.82 o
  -6   4   8       21.80       20.62      7.43 o
  -5   4   8      186.25      223.13     10.39 o
  -4   4   8      147.30      176.95      9.41 o
  -3   4   8     1596.73     1529.61     28.13 o
  -2   4   8     6337.38     6139.09     88.08 o
  -1   4   8     2006.56     1929.25     33.47 o
   0   4   8      927.93      903.42     21.12 o
   1   4   8     1249.34     1248.80     25.50 o
   2   4   8     4154.46     4078.09     62.23 o
   3   4   8     1842.62     1928.73     35.45 o
   4   4   8     1224.72     1175.03     22.67 o
   5   4   8        7.71        5.54      9.31 o
   6   4   8      360.80      386.72     15.79 o
   7   4   8     3812.50     3760.38     57.63 o
   8   4   8     1340.69     1351.79     29.43 o
   9   4   8      472.38      504.16     20.67 o
  10   4   8       38.13       47.12     15.21 o
  11   4   8      158.32      151.49     18.05 o
  12   4   8       78.38       54.30     17.82 o
 -15   5   8      130.20      129.57     22.05 o
 -14   5   8      289.39      264.20     24.43 o
 -13   5   8      298.22      313.21     24.32 o
 -12   5   8      240.24      212.39     19.43 o
 -11   5   8      471.21      472.81     26.20 o
 -10   5   8       53.89       51.77     14.60 o
  -9   5   8      732.82      755.68     45.69 o
  -8   5   8       20.71       29.77     12.74 o
  -7   5   8      566.24      532.38     19.71 o
  -6   5   8      129.43      134.09      8.95 o
  -5   5   8       28.07       15.73     10.18 o
  -4   5   8       22.81       19.85      9.93 o
  -3   5   8      824.78      825.92     24.26 o
  -2   5   8      165.00      174.21      9.57 o
  -1   5   8      630.30      591.14     20.41 o
   0   5   8        1.76       20.77      9.22 o
   1   5   8      447.01      431.72     16.45 o
   2   5   8      104.47      141.82     11.97 o
   3   5   8      534.40      536.63     19.62 o
   4   5   8       34.85       36.50     11.21 o
   5   5   8      102.71      114.39     10.52 o
   6   5   8       29.45       33.28      9.56 o
   7   5   8      255.91      243.71     13.35 o
   8   5   8      514.72      482.82     19.57 o
   9   5   8      553.73      613.36     24.60 o
  10   5   8      311.95      322.10     18.22 o
  11   5   8        4.66       20.39     17.65 o
 -15   6   8       15.60       23.38     25.65 o
 -14   6   8     1049.34     1047.56     37.05 o
 -13   6   8     1804.62     1787.84     68.63 o
 -12   6   8     1569.26     1587.55     42.82 o
 -11   6   8       20.55       29.87     17.34 o
 -10   6   8      310.11      333.17     21.03 o
  -9   6   8     2725.29     2745.55     53.79 o
  -8   6   8     3445.19     3622.65     64.76 o
  -7   6   8     3680.72     3754.88     65.97 o
  -6   6   8      177.55      207.93     14.31 o
  -5   6   8     1331.84     1350.82     33.29 o
  -4   6   8     3309.90     3305.66     58.40 o
  -3   6   8     3803.99     3784.25     64.85 o
  -2   6   8      772.49      705.84     28.42 o
  -1   6   8      483.80      479.47     17.97 o
   0   6   8     4587.89     4573.60     75.74 o
   1   6   8     4853.43     4701.36     78.05 o
   2   6   8     1138.27     1114.49     27.79 o
   3   6   8      101.79       99.09     13.39 o
   4   6   8      586.40      588.11     22.35 o
   5   6   8     1731.11     1659.07     39.24 o
   6   6   8        1.66        2.93     10.62 o
   7   6   8       11.28       24.27     12.63 o
   8   6   8      430.92      447.65     18.89 o
   9   6   8     1022.39     1053.93     32.56 o
  10   6   8     1835.82     1877.64     36.71 o
  11   6   8       46.74       31.77     15.25 o
 -15   7   8      653.91      657.58     32.18 o
 -14   7   8       76.90       77.85     21.32 o
 -13   7   8      163.45      151.13     21.44 o
 -12   7   8     1630.47     1668.80     44.02 o
 -11   7   8     3293.50     3453.60     66.89 o
 -10   7   8     3427.08     3518.76     85.80 o
  -9   7   8     1416.09     1555.13     41.01 o
  -8   7   8      412.87      447.61     20.57 o
  -7   7   8     2423.72     2514.27     49.59 o
  -6   7   8     5279.84     5373.62     99.51 o
  -5   7   8     2715.52     2820.87     52.79 o
  -4   7   8      871.93      815.81     25.11 o
  -3   7   8       31.54       20.36     10.71 o
  -2   7   8      139.89      146.38     12.61 o
  -1   7   8     4660.55     4562.65     76.19 o
   0   7   8     7317.49     7029.01    126.57 o
   1   7   8      443.36      442.29     18.26 o
   2   7   8      454.59      436.22     19.04 o
   3   7   8        4.78        6.55     12.39 o
   4   7   8       12.79        1.72     13.00 o
   5   7   8     1796.94     1760.03     41.30 o
   6   7   8     1252.86     1226.77     48.23 o
   7   7   8      639.99      671.55     22.61 o
   8   7   8      870.16      905.14     27.41 o
   9   7   8       16.80       10.95     15.08 o
  10   7   8       11.68       -2.34     16.30 o
  11   7   8      322.19      329.90     22.64 o
 -14   8   8       24.56       -1.73     20.46 o
 -13   8   8      109.90       96.43     21.00 o
 -12   8   8        0.00      -18.29     19.57 o
 -11   8   8      145.95      182.13     21.75 o
 -10   8   8       52.58       25.17     18.07 o
  -9   8   8       22.61       16.57     12.17 o
  -8   8   8      170.70      162.10     15.43 o
  -7   8   8       86.57       63.58     17.01 o
  -6   8   8       42.85       26.35     12.46 o
  -5   8   8      111.46      100.55     13.74 o
  -4   8   8      262.17      320.73     16.72 o
  -3   8   8       19.09       10.92     11.00 o
  -2   8   8        9.54       29.32     10.66 o
  -1   8   8     1052.28     1062.40     33.77 o
   0   8   8      949.34      902.37     25.87 o
   1   8   8      545.01      520.12     20.16 o
   2   8   8       11.34        6.60     12.40 o
   3   8   8       59.13       46.43     13.82 o
   4   8   8       81.06       80.96     15.37 o
   5   8   8      208.60      247.10     26.78 o
   6   8   8       54.86       54.83     16.61 o
   7   8   8        0.24       -9.23     20.67 o
   8   8   8       67.12       55.55     18.89 o
   9   8   8      206.62      188.89     17.33 o
  10   8   8       17.32       17.42     16.62 o
 -14   9   8       60.88       66.94     22.41 o
 -13   9   8       32.40        7.57     22.22 o
 -12   9   8      313.04      388.09     40.19 o
 -11   9   8      623.96      629.82     39.58 o
 -10   9   8      635.71      667.47     39.35 o
  -9   9   8      933.60      961.51     37.40 o
  -8   9   8      113.08      109.27     17.14 o
  -7   9   8     1483.36     1502.04     51.47 o
  -6   9   8      943.90      978.27     46.35 o
  -5   9   8     2543.39     2463.03     56.15 o
  -4   9   8      529.01      451.72     19.62 o
  -3   9   8       24.21       10.53     14.95 o
  -2   9   8      363.30      306.70     20.66 o
  -1   9   8     1704.01     1648.56     36.29 o
   0   9   8      782.92      782.48     24.91 o
   1   9   8      195.91      183.74     15.49 o
   2   9   8       19.66       18.29     13.43 o
   3   9   8      171.56      165.24     16.90 o
   4   9   8      493.92      487.05     22.82 o
   5   9   8       18.60       -0.35     15.46 o
   6   9   8      511.78      505.28     25.00 o
   7   9   8      679.93      618.86     41.54 o
   8   9   8       98.21      117.26     20.46 o
   9   9   8      301.18      291.44     24.47 o
  10   9   8      797.02      870.36     38.98 o
 -13  10   8      743.49      818.45     44.29 o
 -12  10   8      406.86      429.66     35.01 o
 -11  10   8        7.81       10.76     18.76 o
 -10  10   8      912.52      905.92     45.37 o
  -9  10   8     3183.57     3309.14     70.27 o
  -8  10   8     4081.49     4127.67     73.81 o
  -7  10   8      704.06      776.66     53.60 o
  -6  10   8       67.58       94.55     18.81 o
  -5  10   8      236.90      255.95     21.49 o
  -4  10   8     3205.55     3239.18     69.16 o
  -3  10   8     4737.04     4509.89     88.92 o
  -2  10   8     2204.62     2066.89     51.71 o
  -1  10   8       25.50       12.73     12.40 o
   0  10   8        7.20       20.60     13.00 o
   1  10   8      590.91      555.37     22.45 o
   2  10   8     1130.23     1068.93     32.07 o
   3  10   8     1481.32     1464.14     50.72 o
   4  10   8       49.12       58.06     16.27 o
   5  10   8       31.97       24.31     26.68 o
   6  10   8       95.86       91.47     18.78 o
   7  10   8      384.56      375.35     24.61 o
   8  10   8     1175.93     1170.47     39.10 o
   9  10   8     1115.61     1090.63     42.52 o
 -12  11   8       80.80       65.20     23.42 o
 -11  11   8     1298.85     1254.48     77.41 o
 -10  11   8      855.86      873.20     32.42 o
  -9  11   8      906.65      916.15     35.51 o
  -8  11   8      544.29      519.62     22.52 o
  -7  11   8      801.95      760.51     33.12 o
  -6  11   8     1854.09     1859.24     52.45 o
  -5  11   8     1620.36     1614.93     46.23 o
  -4  11   8      603.93      575.35     28.20 o
  -3  11   8      810.57      823.06     34.21 o
  -2  11   8      910.41      915.73     27.47 o
  -1  11   8      195.78      196.27     19.58 o
   0  11   8        7.00       -3.97     13.58 o
   1  11   8       72.26       79.50     15.53 o
   2  11   8      217.13      190.60     18.22 o
   3  11   8      131.10      126.82     17.48 o
   4  11   8      256.54      241.08     20.28 o
   5  11   8       10.13      -16.40     16.81 o
   6  11   8       49.21       18.83     18.28 o
   7  11   8      281.69      234.98     23.08 o
   8  11   8      370.96      340.37     40.29 o
 -11  12   8       58.46       86.97     21.73 o
 -10  12   8       39.00       -8.29     17.77 o
  -9  12   8       13.18       47.12     17.33 o
  -8  12   8       71.57       24.38     16.66 o
  -7  12   8      117.41      111.45     16.08 o
  -6  12   8        5.43        6.32     19.58 o
  -5  12   8       18.12       12.14     25.00 o
  -4  12   8       38.92       12.50     21.16 o
  -3  12   8      116.25      105.20     14.33 o
  -2  12   8     1273.63     1171.19     33.04 o
  -1  12   8      865.64      868.16     28.57 o
   0  12   8      575.26      602.09     29.32 o
   1  12   8       25.58       31.17     15.79 o
   2  12   8      974.90      960.96     43.75 o
   3  12   8     1028.30      958.72     32.35 o
   4  12   8      575.78      586.68     27.04 o
   5  12   8      121.51      145.90     20.65 o
   6  12   8      187.40      175.07     25.32 o
   7  12   8      645.70      598.24     29.84 o
 -10  13   8      183.01      262.09     22.96 o
  -9  13   8        5.53       -1.92     17.71 o
  -8  13   8       13.14       19.16     17.03 o
  -7  13   8      186.40      203.54     21.14 o
  -6  13   8      475.17      497.92     22.99 o
  -5  13   8      923.29      938.75     30.35 o
  -4  13   8      764.05      833.82     28.41 o
  -3  13   8      236.53      201.99     17.50 o
  -2  13   8      164.86      182.40     17.58 o
  -1  13   8     1469.84     1486.90     38.54 o
   0  13   8     1446.90     1366.27     37.69 o
   1  13   8     2137.67     2146.82     48.54 o
   2  13   8      697.39      655.89     32.52 o
   3  13   8       19.11       23.75     18.02 o
   4  13   8      805.24      784.97     31.24 o
   5  13   8     1609.87     1650.13     57.65 o
   6  13   8     1958.19     1914.12     52.29 o
  -8  14   8      478.12      476.81     33.91 o
  -7  14   8      217.45      214.29     35.35 o
  -6  14   8       34.97       66.72     23.79 o
  -5  14   8      455.00      375.58     30.16 o
  -4  14   8      751.92      704.27     28.31 o
  -3  14   8      539.91      625.24     26.03 o
  -2  14   8      848.79      765.20     29.47 o
  -1  14   8      102.64      102.24     18.15 o
   0  14   8       28.55       41.97     17.42 o
   1  14   8       19.19       -3.02     17.55 o
   2  14   8      177.79      138.03     20.39 o
   3  14   8      474.46      512.26     38.73 o
   4  14   8      360.16      376.20     31.54 o
  -6  15   8       84.86       75.67     25.34 o
  -5  15   8       72.16       70.39     25.01 o
  -4  15   8      131.64      129.02     36.93 o
  -3  15   8       36.86       32.38     17.68 o
  -2  15   8        0.17      -11.54     17.10 o
  -1  15   8       24.00        5.43     18.01 o
   0  15   8       48.68       26.84     18.58 o
   1  15   8      280.10      228.19     22.34 o
   2  15   8       45.66       38.18     19.66 o
 -16   1   9     1236.06     1189.78     61.35 o
 -15   1   9      653.72      597.27     41.87 o
 -14   1   9      125.43       85.10     33.10 o
 -13   1   9      508.43      514.11     36.75 o
 -12   1   9     1282.13     1325.54     53.06 o
 -11   1   9     2242.52     2229.77     56.72 o
 -10   1   9     1729.64     1707.96     68.06 o
  -9   1   9     1590.16     1604.89     71.90 o
  -8   1   9      201.39      231.66     16.43 o
  -7   1   9     3497.65     3559.39     82.04 o
  -6   1   9      322.01      319.78     23.19 o
  -5   1   9      617.48      627.53     22.27 o
  -4   1   9      708.19      704.10     19.03 o
  -3   1   9     1350.83     1335.56     24.48 o
  -2   1   9       50.45       59.45      7.26 o
  -1   1   9      132.28      151.39     13.03 o
   0   1   9     2616.05     2650.93     46.90 o
   1   1   9     4614.52     4562.35     61.64 o
   2   1   9     1927.99     1914.94     34.41 o
   3   1   9      236.31      266.76     12.92 o
   4   1   9      392.92      362.39     15.14 o
   5   1   9      741.28      780.30     22.48 o
   6   1   9     3069.73     3166.93     61.60 o
   7   1   9      353.91      367.91     20.39 o
   8   1   9      157.85      135.38     16.23 o
   9   1   9       81.12       86.08     16.58 o
  10   1   9      355.75      347.31     21.83 o
  11   1   9      869.32      865.81     31.25 o
 -16   2   9      117.35      148.79     33.07 o
 -15   2   9     1015.98     1058.20     68.85 o
 -14   2   9     3085.00     3215.09     72.01 o
 -13   2   9      603.96      622.79     28.10 o
 -12   2   9      819.68      872.66     32.73 o
 -11   2   9       36.67       30.39     15.62 o
 -10   2   9     1624.49     1647.19     35.14 o
  -9   2   9     3966.61     3876.38     62.65 o
  -8   2   9     2920.48     2987.67     54.57 o
  -7   2   9     1223.44     1162.37     34.24 o
  -6   2   9       77.70       67.80     11.62 o
  -5   2   9     1197.81     1256.22     43.54 o
  -4   2   9      836.70      842.83     25.64 o
  -3   2   9     1383.62     1428.73     42.63 o
  -2   2   9      473.99      469.42     14.06 o
  -1   2   9     5758.46     5632.39     81.45 o
   0   2   9      861.60      824.01     20.60 o
   1   2   9      166.12      171.81     11.06 o
   2   2   9     1611.27     1615.94     31.36 o
   3   2   9     7074.85     7172.86     95.39 o
   4   2   9     5971.83     6285.28     85.49 o
   5   2   9     1682.05     1658.90     31.51 o
   6   2   9       11.87       -8.91     10.76 o
   7   2   9     1343.90     1368.52     41.95 o
   8   2   9     2913.48     3070.19     51.14 o
   9   2   9     1194.10     1227.45     34.27 o
  10   2   9     1092.72     1136.83     34.12 o
  11   2   9       17.64       28.25     18.21 o
 -15   3   9      479.19      453.89     31.35 o
 -14   3   9       54.32       39.29     19.96 o
 -13   3   9      381.70      381.91     25.27 o
 -12   3   9      973.85      975.70     31.77 o
 -11   3   9     1808.23     1729.36     59.45 o
 -10   3   9       14.15        0.91     13.09 o
  -9   3   9       71.21       67.81     12.43 o
  -8   3   9      637.61      642.79     25.03 o
  -7   3   9      229.07      198.14     20.32 o
  -6   3   9       51.30       58.04     12.25 o
  -5   3   9      126.36      131.28     13.26 o
  -4   3   9      158.11      177.48     12.12 o
  -3   3   9      156.51      199.41     12.26 o
  -2   3   9      750.54      740.30     22.04 o
  -1   3   9      524.37      541.95     17.90 o
   0   3   9      477.72      485.85     21.09 o
   1   3   9      433.56      421.05     17.14 o
   2   3   9     1222.66     1226.54     27.17 o
   3   3   9      614.21      601.20     20.15 o
   4   3   9      182.50      191.38     11.34 o
   5   3   9       33.95       35.76      9.62 o
   6   3   9      402.83      390.31     16.61 o
   7   3   9      294.77      318.04     16.81 o
   8   3   9        6.81      -12.96     12.96 o
   9   3   9      126.44      156.11     17.53 o
  10   3   9      280.25      258.72     20.46 o
  11   3   9      414.23      429.22     24.52 o
 -15   4   9      224.37      216.95     30.86 o
 -14   4   9       47.59       21.38     18.47 o
 -13   4   9      652.48      641.36     27.72 o
 -12   4   9      869.87      933.65     43.09 o
 -11   4   9      556.11      540.95     23.93 o
 -10   4   9       33.89       34.76     14.38 o
  -9   4   9     1427.39     1416.01     61.47 o
  -8   4   9     2118.64     2160.70     44.63 o
  -7   4   9     3757.40     3877.13     67.69 o
  -6   4   9      802.75      912.53     36.20 o
  -5   4   9       52.09       45.11     12.69 o
  -4   4   9      598.60      568.47     22.92 o
  -3   4   9     1606.28     1729.03     35.83 o
  -2   4   9     6622.90     6587.46    104.59 o
  -1   4   9     1251.72     1189.73     28.79 o
   0   4   9      215.74      215.92     13.31 o
   1   4   9      213.00      204.82     18.52 o
   2   4   9     1817.38     1878.21     40.16 o
   3   4   9      824.11      864.20     26.35 o
   4   4   9      227.29      240.95     15.79 o
   5   4   9      271.90      243.25     12.70 o
   6   4   9      168.63      175.05     13.33 o
   7   4   9       27.05       33.76     12.58 o
   8   4   9      111.31      113.08     16.97 o
   9   4   9      361.10      369.80     20.95 o
  10   4   9       86.06       55.48     17.68 o
  11   4   9      173.76      171.41     19.57 o
 -15   5   9      268.85      250.66     24.58 o
 -14   5   9      219.08      203.56     22.24 o
 -13   5   9        8.88       12.59     17.55 o
 -12   5   9      273.20      297.27     21.37 o
 -11   5   9     1529.02     1571.25     40.60 o
 -10   5   9     2592.53     2692.16     60.36 o
  -9   5   9      757.59      753.42     33.97 o
  -8   5   9      173.96      173.28     15.71 o
  -7   5   9     1248.82     1228.94     41.65 o
  -6   5   9     4586.59     4667.20     78.59 o
  -5   5   9     4637.47     4857.40    100.70 o
  -4   5   9     2382.07     2359.84     45.12 o
  -3   5   9      133.05      138.43     12.45 o
  -2   5   9      155.67      201.61     13.40 o
  -1   5   9     2052.71     2042.04     44.27 o
   0   5   9     2198.75     2230.43     43.32 o
   1   5   9     3540.27     3515.36     61.52 o
   2   5   9     1499.59     1484.73     37.51 o
   3   5   9      244.64      218.65     16.63 o
   4   5   9     2275.57     2218.00     55.71 o
   5   5   9     1690.87     1662.54     63.67 o
   6   5   9     1337.95     1411.17     31.81 o
   7   5   9     1010.93     1034.27     31.64 o
   8   5   9      156.30      156.71     15.13 o
   9   5   9       19.34       19.84     13.87 o
  10   5   9       93.91      105.12     17.82 o
 -15   6   9      406.99      421.98     27.96 o
 -14   6   9      493.66      548.64     28.96 o
 -13   6   9      422.45      401.24     25.20 o
 -12   6   9      224.92      248.82     21.45 o
 -11   6   9      107.77       82.27     19.37 o
 -10   6   9      504.44      512.94     26.33 o
  -9   6   9      369.45      338.25     21.86 o
  -8   6   9      964.34      964.83     33.47 o
  -7   6   9     1578.86     1593.72     37.28 o
  -6   6   9       13.48        5.71     12.61 o
  -5   6   9        2.84        7.41     11.65 o
  -4   6   9      327.94      360.90     20.12 o
  -3   6   9     1790.21     1728.99     38.58 o
  -2   6   9      354.15      363.79     16.60 o
  -1   6   9      300.31      260.97     14.75 o
   0   6   9       36.38       36.73     11.10 o
   1   6   9       99.64      124.29     16.08 o
   2   6   9      966.42      985.64     33.22 o
   3   6   9     1597.36     1608.12     37.58 o
   4   6   9      204.06      198.40     20.90 o
   5   6   9      138.15      119.09     16.71 o
   6   6   9        0.64      -15.20     15.20 o
   7   6   9      102.53       97.94     18.31 o
   8   6   9      401.77      420.92     20.22 o
   9   6   9      476.99      522.59     23.02 o
  10   6   9      642.76      736.44     32.82 o
 -14   7   9      246.79      249.29     25.52 o
 -13   7   9      109.60       80.38     20.73 o
 -12   7   9       47.75       47.67     20.52 o
 -11   7   9       48.85       57.71     19.59 o
 -10   7   9      856.53      894.24     33.76 o
  -9   7   9      738.76      729.64     34.88 o
  -8   7   9        0.76        1.07     18.97 o
  -7   7   9        1.48       -5.88     14.30 o
  -6   7   9     1116.33     1190.52     39.20 o
  -5   7   9     2336.95     2504.65     49.17 o
  -4   7   9     1116.79     1104.15     32.59 o
  -3   7   9       37.92       23.97     11.57 o
  -2   7   9       70.88       67.19     11.86 o
  -1   7   9      344.45      337.71     25.43 o
   0   7   9     1329.64     1242.33     43.30 o
   1   7   9     1468.46     1395.63     39.72 o
   2   7   9       90.74       91.46     14.23 o
   3   7   9      101.73      115.56     15.44 o
   4   7   9       22.01       20.85     14.83 o
   5   7   9      345.57      324.76     29.81 o
   6   7   9       16.41        9.00     16.26 o
   7   7   9       63.56       54.30     19.03 o
   8   7   9      221.92      189.29     21.76 o
   9   7   9       57.95       32.91     18.43 o
  10   7   9       65.78       65.74     17.53 o
 -14   8   9       73.69       56.30     24.31 o
 -13   8   9     1345.00     1340.83     73.48 o
 -12   8   9      974.41      972.10     38.04 o
 -11   8   9       30.62       16.49     19.58 o
 -10   8   9        5.33       -2.79     17.83 o
  -9   8   9     1309.64     1406.28     54.95 o
  -8   8   9     3559.60     3377.91     71.19 o
  -7   8   9     3061.26     3049.57     66.20 o
  -6   8   9     2220.55     2175.43     53.95 o
  -5   8   9      136.34      149.66     19.74 o
  -4   8   9     3820.55     3688.30     66.20 o
  -3   8   9     4449.86     4565.02     91.57 o
  -2   8   9     5873.06     5756.55    120.69 o
  -1   8   9     1411.48     1359.86     39.42 o
   0   8   9      175.92      166.22     14.80 o
   1   8   9     1840.70     1802.67     41.25 o
   2   8   9     3962.17     3863.61     69.64 o
   3   8   9      783.04      784.18     37.18 o
   4   8   9     1060.24     1048.01     33.57 o
   5   8   9        7.63        4.40     15.89 o
   6   8   9      211.33      206.46     20.45 o
   7   8   9       64.45       60.83     18.81 o
   8   8   9       54.52       57.88     19.88 o
   9   8   9      531.13      540.00     26.95 o
 -13   9   9        2.08       -8.34     26.49 o
 -12   9   9       30.29       15.35     25.69 o
 -11   9   9       16.92       -1.06     23.75 o
 -10   9   9      747.11      681.63     46.57 o
  -9   9   9     1120.62     1188.84     47.25 o
  -8   9   9      404.04      439.12     33.40 o
  -7   9   9      879.55      911.84     43.12 o
  -6   9   9     1919.17     2038.88     88.97 o
  -5   9   9     5177.94     5017.95     86.25 o
  -4   9   9      752.68      829.74     33.86 o
  -3   9   9      231.72      212.61     20.08 o
  -2   9   9      554.71      597.55     30.90 o
  -1   9   9     1622.56     1620.55     37.31 o
   0   9   9     1622.95     1691.03     39.01 o
   1   9   9      719.74      727.26     25.80 o
   2   9   9      151.71      187.14     20.19 o
   3   9   9       94.80       83.75     16.19 o
   4   9   9     1180.33     1166.79     35.57 o
   5   9   9      288.61      256.06     21.06 o
   6   9   9       64.46       54.94     18.46 o
   7   9   9       32.96       45.93     19.45 o
   8   9   9      192.75      198.69     23.21 o
 -12  10   9      176.22      171.62     31.15 o
 -11  10   9       11.21       -6.49     24.79 o
 -10  10   9      552.92      569.38     36.32 o
  -9  10   9        0.34       19.97     15.56 o
  -8  10   9       37.37       48.89     20.04 o
  -7  10   9        1.05      -14.98     18.36 o
  -6  10   9        6.92       -5.16     18.11 o
  -5  10   9        0.76       -8.04     17.17 o
  -4  10   9      126.75      143.57     20.04 o
  -3  10   9       36.19       25.99     17.52 o
  -2  10   9      174.10      163.50     14.76 o
  -1  10   9       68.73       56.22     13.93 o
   0  10   9      221.92      230.29     17.46 o
   1  10   9      267.07      234.58     18.20 o
   2  10   9        9.50       19.22     15.28 o
   3  10   9      861.72      853.14     29.74 o
   4  10   9      189.32      203.41     20.07 o
   5  10   9      401.24      400.80     24.09 o
   6  10   9       72.65       54.77     19.21 o
   7  10   9      135.78      130.76     21.60 o
   8  10   9       65.70       60.25     21.54 o
 -11  11   9     1295.38     1484.18     74.67 o
 -10  11   9     2194.08     2187.14     54.62 o
  -9  11   9      333.38      354.99     57.04 o
  -8  11   9       10.72       17.88     21.01 o
  -7  11   9       94.70      102.19     21.68 o
  -6  11   9      613.86      524.27     29.24 o
  -5  11   9      974.48     1023.43     56.57 o
  -4  11   9     1295.03     1301.22     42.45 o
  -3  11   9      456.52      431.99     31.16 o
  -2  11   9      192.63      205.35     16.55 o
  -1  11   9      655.53      661.34     32.23 o
   0  11   9      851.61      825.01     28.56 o
   1  11   9     1341.00     1351.39     37.11 o
   2  11   9     1501.58     1463.09     39.68 o
   3  11   9        4.03       -6.92     21.94 o
   4  11   9      168.46      180.79     23.36 o
   5  11   9      452.83      434.14     25.54 o
   6  11   9      607.13      560.72     28.77 o
   7  11   9      254.42      248.61     24.32 o
 -10  12   9        5.20       -8.55     27.02 o
  -9  12   9     1624.93     1636.95     59.74 o
  -8  12   9     1052.63     1153.20     73.67 o
  -7  12   9     1231.32     1258.92     44.60 o
  -6  12   9      331.79      368.98     27.69 o
  -5  12   9       79.18       31.40     20.80 o
  -4  12   9      885.38      923.27     41.68 o
  -3  12   9     2051.71     1918.43     43.16 o
  -2  12   9     1436.36     1480.27     37.71 o
  -1  12   9      252.23      252.37     19.00 o
   0  12   9      131.04      138.55     23.66 o
   1  12   9      185.22      181.23     19.25 o
   2  12   9     2624.32     2621.39     55.62 o
   3  12   9      937.46      940.79     36.56 o
   4  12   9      365.52      340.51     23.93 o
   5  12   9      318.36      354.80     25.40 o
   6  12   9       19.10       19.82     20.46 o
  -9  13   9       43.45       11.14     28.16 o
  -8  13   9      379.63      366.34     29.98 o
  -7  13   9       46.02       11.94     22.86 o
  -6  13   9      141.07      166.83     25.92 o
  -5  13   9      206.95      212.93     25.40 o
  -4  13   9      171.75      158.55     24.27 o
  -3  13   9        6.36       11.04     14.84 o
  -2  13   9       38.80       10.07     15.62 o
  -1  13   9      101.40       94.66     17.39 o
   0  13   9        9.15       -5.03     19.35 o
   1  13   9       22.76       36.84     17.60 o
   2  13   9      245.63      241.73     25.47 o
   3  13   9      295.89      304.03     24.91 o
   4  13   9       30.27        0.26     23.47 o
  -7  14   9      105.15      129.36     26.82 o
  -6  14   9        7.29        5.59     23.39 o
  -5  14   9      130.60      101.57     25.16 o
  -4  14   9        5.57       -8.14     25.34 o
  -3  14   9      144.14      145.90     25.40 o
  -2  14   9      455.85      490.20     24.66 o
  -1  14   9      742.11      670.38     28.03 o
   0  14   9      260.94      229.77     21.60 o
   1  14   9        1.42      -18.12     18.12 o
   2  14   9       57.56       54.13     19.85 o
 -15   0  10      265.43      324.99     43.73 o
 -14   0  10      548.15      625.02     50.78 o
 -13   0  10     6018.27     6081.96    243.36 o
 -12   0  10     1387.05     1311.00     64.82 o
 -11   0  10        5.32       45.82     29.15 o
 -10   0  10     1215.04     1082.57     61.90 o
  -9   0  10     1691.57     1741.68     68.10 o
  -8   0  10     5686.20     5610.44    215.90 o
  -7   0  10     8600.63     8516.43    308.01 o
  -6   0  10     3660.11     3561.29    146.19 o
  -5   0  10      571.32      567.00     49.86 o
  -4   0  10     3168.19     3142.59    130.13 o
  -3   0  10      716.89      713.06     34.89 o
  -2   0  10     2700.79     2798.16     80.03 o
  -1   0  10      456.08      464.90     27.55 o
   0   0  10       63.65       47.67     11.09 o
   1   0  10      215.16      195.60     18.33 o
   2   0  10      111.45      129.22     15.34 o
   3   0  10      910.25      984.88     68.81 o
   4   0  10     3433.07     3439.62     79.26 o
   5   0  10     3091.39     3060.02     73.81 o
   6   0  10      126.46      127.41     32.02 o
   7   0  10       13.21       12.69     19.88 o
   8   0  10     1519.76     1451.19     51.15 o
   9   0  10     3019.27     3162.36    142.39 o
  10   0  10      510.26      530.74     45.63 o
 -15   1  10      286.63      341.09     31.96 o
 -14   1  10      523.58      538.16     34.61 o
 -13   1  10       60.85       92.84     23.58 o
 -12   1  10     1783.18     1714.19     52.17 o
 -11   1  10     1712.56     1808.20     52.16 o
 -10   1  10     1421.66     1440.72     45.40 o
  -9   1  10        7.81       11.44     19.48 o
  -8   1  10      307.32      293.02     31.22 o
  -7   1  10     2006.65     1954.69     85.77 o
  -6   1  10     2341.09     2417.14     81.33 o
  -5   1  10     1679.26     1713.18     52.70 o
  -4   1  10      474.03      481.12     24.24 o
  -3   1  10      779.25      896.42     53.31 o
  -2   1  10      730.29      699.32     29.21 o
  -1   1  10       18.45       16.34     10.51 o
   0   1  10      188.97      193.67     12.54 o
   1   1  10      146.63      143.21     13.90 o
   2   1  10      533.02      547.16     19.34 o
   3   1  10      355.29      372.11     15.23 o
   4   1  10      415.32      379.85     17.64 o
   5   1  10      991.13      929.93     26.04 o
   6   1  10     1340.86     1397.86     32.84 o
   7   1  10      981.73     1110.59     28.59 o
   8   1  10      547.42      554.77     23.30 o
   9   1  10       31.26       27.89     16.62 o
  10   1  10      389.61      432.93     23.88 o
 -15   2  10       11.33       52.66     26.00 o
 -14   2  10      521.86      573.36     50.25 o
 -13   2  10       55.09       48.25     27.32 o
 -12   2  10      194.11      208.87     24.62 o
 -11   2  10      221.21      228.32     26.83 o
 -10   2  10        0.56        4.32     17.87 o
  -9   2  10       97.74      137.67     22.52 o
  -8   2  10      313.45      328.16     31.96 o
  -7   2  10      244.95      255.51     15.11 o
  -6   2  10      202.63      212.81     14.08 o
  -5   2  10      264.76      256.45     14.93 o
  -4   2  10       10.86       21.17     10.49 o
  -3   2  10      735.95      690.66     31.61 o
  -2   2  10     2139.31     2065.03     44.91 o
  -1   2  10       41.56       37.98     14.09 o
   0   2  10      196.01      200.22     14.87 o
   1   2  10        0.27      -11.48     11.48 o
   2   2  10      107.78      128.16     16.65 o
   3   2  10     3262.43     3269.59     60.49 o
   4   2  10      529.22      544.19     18.94 o
   5   2  10        9.27       15.81     11.59 o
   6   2  10        9.92       -1.35     11.51 o
   7   2  10      144.95      137.60     15.62 o
   8   2  10       49.14       48.53     14.55 o
   9   2  10        6.71       26.87     16.62 o
  10   2  10       36.58       34.00     18.19 o
 -15   3  10     1657.52     1469.16     77.85 o
 -14   3  10       44.47       84.53     19.66 o
 -13   3  10       21.72       18.71     16.60 o
 -12   3  10      429.40      422.21     22.45 o
 -11   3  10     1070.91     1124.47     49.37 o
 -10   3  10     2088.45     2061.28     50.08 o
  -9   3  10     2245.89     2271.57     46.35 o
  -8   3  10      112.05      102.59     15.00 o
  -7   3  10       53.33       45.40     13.32 o
  -6   3  10     1705.43     1806.03     42.74 o
  -5   3  10     3885.76     3674.93     71.28 o
  -4   3  10     3102.16     3018.81     60.75 o
  -3   3  10      139.88      177.55     14.64 o
  -2   3  10      906.17      846.26     27.47 o
  -1   3  10     1650.51     1713.65     40.34 o
   0   3  10     1095.19     1117.08     31.80 o
   1   3  10     2864.18     2955.65     60.43 o
   2   3  10     1747.16     1716.67     41.90 o
   3   3  10      242.88      236.16     17.85 o
   4   3  10       78.49      101.48     16.07 o
   5   3  10     1341.17     1377.52     41.29 o
   6   3  10     1869.28     1950.95     43.32 o
   7   3  10     1278.86     1226.00     35.33 o
   8   3  10       95.06      101.46     17.00 o
   9   3  10      151.39      166.01     21.89 o
  10   3  10      361.99      397.89     23.48 o
 -15   4  10      705.67      694.56     48.65 o
 -14   4  10     1380.19     1483.10     47.99 o
 -13   4  10     1742.60     1756.33     50.49 o
 -12   4  10     1686.33     1744.14     57.81 o
 -11   4  10      145.68      119.60     17.14 o
 -10   4  10       64.04       70.13     15.62 o
  -9   4  10     2396.91     2503.98     50.93 o
  -8   4  10     3131.87     3139.81     68.79 o
  -7   4  10      718.77      753.32     27.93 o
  -6   4  10      299.19      293.99     18.32 o
  -5   4  10        6.90       16.71     12.70 o
  -4   4  10      564.96      557.31     30.31 o
  -3   4  10     1663.10     1652.18     40.12 o
  -2   4  10     2160.76     2256.52     49.16 o
  -1   4  10       18.51       33.21     14.56 o
   0   4  10      379.33      317.41     21.37 o
   1   4  10      261.26      264.81     17.45 o
   2   4  10      446.59      460.60     21.49 o
   3   4  10     1089.22     1077.56     33.77 o
   4   4  10     2970.92     2891.59     72.67 o
   5   4  10     2009.52     2014.59     50.25 o
   6   4  10      932.49      921.08     24.26 o
   7   4  10      215.45      220.34     18.05 o
   8   4  10      622.74      556.16     23.15 o
   9   4  10     1116.65     1179.79     37.01 o
  10   4  10      292.48      290.91     23.53 o
 -14   5  10       13.97      -20.90     20.90 o
 -13   5  10       38.37       36.09     18.56 o
 -12   5  10       24.04       14.39     18.90 o
 -11   5  10      198.46      229.37     23.28 o
 -10   5  10       29.75       28.33     15.49 o
  -9   5  10      122.79      110.70     15.96 o
  -8   5  10      482.64      540.49     25.22 o
  -7   5  10      487.77      471.28     25.19 o
  -6   5  10        3.07        2.13     13.66 o
  -5   5  10      530.33      489.46     22.12 o
  -4   5  10      713.95      714.61     25.98 o
  -3   5  10       84.58       82.78     14.10 o
  -2   5  10       10.71       26.68     17.38 o
  -1   5  10      395.95      377.41     17.39 o
   0   5  10      828.33      839.91     28.43 o
   1   5  10      561.16      508.61     29.86 o
   2   5  10        0.17      -14.20     14.20 o
   3   5  10       15.30       14.39     15.81 o
   4   5  10       50.15       67.26     15.28 o
   5   5  10      324.35      351.40     23.39 o
   6   5  10       29.94        8.37     17.74 o
   7   5  10      324.98      302.68     29.03 o
   8   5  10      197.18      231.87     19.18 o
   9   5  10      647.94      735.32     29.16 o
 -14   6  10      244.58      224.07     23.98 o
 -13   6  10      146.61      175.56     23.63 o
 -12   6  10      249.89      250.25     24.44 o
 -11   6  10      193.33      184.58     27.56 o
 -10   6  10        1.72       37.59     17.97 o
  -9   6  10      103.97       89.64     16.28 o
  -8   6  10     1308.06     1384.16     41.41 o
  -7   6  10     3205.73     3098.45     66.02 o
  -6   6  10     1697.32     1653.18     43.22 o
  -5   6  10      791.86      848.73     30.08 o
  -4   6  10      528.53      471.05     22.35 o
  -3   6  10     5983.52     5730.51    105.52 o
  -2   6  10     3983.77     4054.55     70.49 o
  -1   6  10     5386.17     5495.38     90.99 o
   0   6  10      993.02     1060.14     35.01 o
   1   6  10      332.62      315.69     21.18 o
   2   6  10     1968.08     2043.09     50.57 o
   3   6  10     2809.73     2791.62     67.83 o
   4   6  10      495.33      522.50     23.65 o
   5   6  10      107.02      133.28     19.29 o
   6   6  10       36.96       41.75     19.36 o
   7   6  10      502.54      490.31     28.85 o
   8   6  10      865.96      897.34     39.66 o
   9   6  10      155.04      151.02     22.75 o
 -13   7  10      216.67      247.91     26.52 o
 -12   7  10      280.30      286.25     42.02 o
 -11   7  10      475.99      489.70     29.52 o
 -10   7  10     1004.86     1145.06     42.36 o
  -9   7  10      717.10      695.19     47.38 o
  -8   7  10      276.51      285.81     22.16 o
  -7   7  10      107.13      132.31     25.98 o
  -6   7  10     1125.49     1030.91     40.80 o
  -5   7  10     2791.21     2781.78     78.12 o
  -4   7  10     3282.91     3402.69     62.18 o
  -3   7  10     1017.01     1052.54     30.09 o
  -2   7  10        1.23       -5.55     14.88 o
  -1   7  10      877.84      851.86     46.65 o
   0   7  10     2951.24     3068.36     82.24 o
   1   7  10     1645.08     1687.30     46.02 o
   2   7  10     1064.32     1001.17     35.30 o
   3   7  10        4.87       20.89     14.92 o
   4   7  10      123.38       80.02     16.84 o
   5   7  10      985.04      979.33     33.41 o
   6   7  10     1231.85     1158.96     40.23 o
   7   7  10      407.25      421.07     28.34 o
   8   7  10      152.80      197.39     27.50 o
 -13   8  10      134.38      153.77     25.40 o
 -12   8  10      111.17      131.56     27.52 o
 -11   8  10       28.07      -25.97     25.97 o
 -10   8  10      107.46       81.67     24.03 o
  -9   8  10        2.52        3.80     18.46 o
  -8   8  10      111.95      141.93     20.12 o
  -7   8  10        0.95        8.76     22.14 o
  -6   8  10      419.29      430.90     24.20 o
  -5   8  10        8.68        1.08     15.24 o
  -4   8  10      131.75      174.36     19.47 o
  -3   8  10      480.40      469.35     25.21 o
  -2   8  10      965.42      933.86     33.96 o
  -1   8  10      672.58      697.92     31.82 o
   0   8  10      286.30      270.11     33.30 o
   1   8  10      271.05      260.19     18.01 o
   2   8  10       51.63       49.54     15.30 o
   3   8  10       98.06       84.10     16.80 o
   4   8  10       84.15       91.32     17.65 o
   5   8  10      139.12      147.71     19.44 o
   6   8  10       61.12       58.30     19.20 o
   7   8  10        3.63      -22.45     22.45 o
   8   8  10        7.93        4.39     22.44 o
 -12   9  10       64.26       64.77     27.31 o
 -11   9  10      291.29      347.99     32.13 o
 -10   9  10      971.55      954.59     44.68 o
  -9   9  10      443.74      407.95     31.75 o
  -8   9  10       84.75       89.10     38.30 o
  -7   9  10        5.69       17.95     19.94 o
  -6   9  10      715.12      685.07     35.41 o
  -5   9  10     1427.85     1464.72     43.41 o
  -4   9  10      752.39      741.18     30.93 o
  -3   9  10      863.71      792.11     31.45 o
  -2   9  10       50.42       78.74     24.25 o
  -1   9  10      963.60      884.88     41.73 o
   0   9  10     2394.11     2414.16     52.99 o
   1   9  10      979.58      962.21     30.69 o
   2   9  10      157.00      175.11     18.28 o
   3   9  10      317.28      286.10     25.77 o
   4   9  10      269.56      273.36     22.98 o
   5   9  10      610.53      644.72     28.53 o
   6   9  10      644.48      633.95     29.48 o
   7   9  10      485.19      455.24     34.88 o
 -11  10  10      205.10      160.76     29.53 o
 -10  10  10       64.62      105.46     26.98 o
  -9  10  10       38.84        7.05     37.97 o
  -8  10  10     1480.30     1541.08     61.99 o
  -7  10  10     1598.69     1493.97    107.75 o
  -6  10  10     1150.51     1210.23     55.33 o
  -5  10  10      212.16      227.23     23.05 o
  -4  10  10       31.79        1.20     18.59 o
  -3  10  10     1957.81     1921.46     51.40 o
  -2  10  10     3525.87     3415.46     99.13 o
  -1  10  10     2495.81     2549.38     59.87 o
   0  10  10      404.42      433.28     22.25 o
   1  10  10      958.65      912.45     48.63 o
   2  10  10      298.01      315.99     21.67 o
   3  10  10     2872.55     2808.83     58.74 o
   4  10  10     2313.04     2258.75     58.51 o
   5  10  10      340.65      342.40     24.64 o
   6  10  10      115.55      125.69     21.81 o
 -10  11  10      190.69      224.58     31.31 o
  -9  11  10       66.31       66.77     27.05 o
  -8  11  10      298.06      353.13     44.24 o
  -7  11  10      474.39      483.82     40.62 o
  -6  11  10       49.75       28.11     24.01 o
  -5  11  10      259.50      305.48     25.53 o
  -4  11  10     1278.72     1266.35     46.23 o
  -3  11  10      402.43      390.76     32.46 o
  -2  11  10      244.72      229.97     17.91 o
  -1  11  10      914.97      866.34     29.75 o
   0  11  10     1414.92     1397.47     38.39 o
   1  11  10      489.81      476.73     27.05 o
   2  11  10       40.09       29.97     18.03 o
   3  11  10        9.81        5.63     18.06 o
   4  11  10      401.91      379.17     25.04 o
   5  11  10      771.48      739.31     31.77 o
  -9  12  10      404.25      436.33     36.05 o
  -8  12  10      971.82     1012.40     57.28 o
  -7  12  10      830.10      785.90     42.42 o
  -6  12  10       13.02      -27.03     27.03 o
  -5  12  10       42.30       40.74     21.92 o
  -4  12  10       62.85       29.40     21.45 o
  -3  12  10       28.65        1.88     20.53 o
  -2  12  10       84.49       64.56     16.20 o
  -1  12  10       10.99       22.32     16.13 o
   0  12  10       15.88       35.02     16.97 o
   1  12  10       75.23       77.85     18.67 o
   2  12  10        2.27       13.33     18.37 o
   3  12  10       47.50       10.97     18.83 o
   4  12  10      102.36      100.23     24.37 o
  -7  13  10      779.57      785.57     43.61 o
  -6  13  10     1387.06     1390.18     56.20 o
  -5  13  10      797.67      785.94     37.19 o
  -4  13  10      899.68      917.64     58.59 o
  -3  13  10      163.75      175.68     25.49 o
  -2  13  10        8.26        9.98     21.90 o
  -1  13  10      134.71      120.60     20.80 o
   0  13  10      286.91      306.49     22.52 o
   1  13  10     1088.64     1044.73     35.71 o
   2  13  10      520.66      487.82     27.10 o
  -4  14  10      196.73      219.90     40.90 o
  -3  14  10      544.99      535.57     33.72 o
  -2  14  10      311.12      310.06     28.91 o
  -1  14  10      133.78       97.45     36.63 o
 -14   1  11     1045.55      988.19     52.28 o
 -13   1  11       38.60       13.63     23.25 o
 -12   1  11       29.04       19.05     22.06 o
 -11   1  11     1541.76     1441.36     55.92 o
 -10   1  11     2348.54     2423.43     85.89 o
  -9   1  11     1861.57     1955.49     74.08 o
  -8   1  11       92.42       83.13     28.73 o
  -7   1  11      232.95      217.99     48.17 o
  -6   1  11     1889.13     1891.36     69.30 o
  -5   1  11     3833.55     3742.97    132.67 o
  -4   1  11     1071.23     1014.77     81.97 o
  -3   1  11     1493.04     1501.63     57.35 o
  -2   1  11      182.43      153.29     32.74 o
  -1   1  11      358.59      344.29     17.52 o
   0   1  11     3723.56     3622.36     70.10 o
   1   1  11      849.30      899.07     29.20 o
   2   1  11       22.08       19.69     13.45 o
   3   1  11      403.67      405.34     17.77 o
   4   1  11       39.71       45.47     12.77 o
   5   1  11      187.17      212.31     16.57 o
   6   1  11     1033.09     1056.16     29.60 o
   7   1  11      676.80      674.81     22.67 o
   8   1  11     1279.75     1378.74     36.22 o
   9   1  11       13.46       10.37     17.18 o
 -14   2  11      632.54      637.87     61.90 o
 -13   2  11     2169.10     2125.92     70.64 o
 -12   2  11     2575.50     2653.63    105.20 o
 -11   2  11     1076.92     1165.92     49.32 o
 -10   2  11       59.49       70.04     29.72 o
  -9   2  11     1199.38     1129.90     56.87 o
  -8   2  11     4290.60     4271.36    123.96 o
  -7   2  11     3779.22     3684.62    109.00 o
  -6   2  11     1307.68     1195.61     54.98 o
  -5   2  11      118.08      107.13     24.54 o
  -4   2  11      611.35      660.29     31.16 o
  -3   2  11     4393.43     4285.93     80.91 o
  -2   2  11     4516.78     4485.99     83.78 o
  -1   2  11     1245.38     1257.05     39.33 o
   0   2  11      114.57      123.60     14.62 o
   1   2  11        8.42       35.84     15.98 o
   2   2  11      155.78      148.20     20.52 o
   3   2  11       89.07       94.48     16.05 o
   4   2  11      243.92      230.53     19.50 o
   5   2  11      710.62      767.50     26.89 o
   6   2  11     1268.80     1230.39     31.63 o
   7   2  11      265.52      314.15     20.52 o
   8   2  11      344.46      351.90     21.11 o
   9   2  11     1077.35     1117.04     44.74 o
 -14   3  11      880.22      819.69     45.19 o
 -13   3  11      237.69      309.60     46.23 o
 -12   3  11       23.05        6.88     27.16 o
 -11   3  11      147.21      180.92     27.44 o
 -10   3  11      971.57      992.82     43.97 o
  -9   3  11      872.17      858.58     38.13 o
  -8   3  11        3.77       -5.51     14.67 o
  -7   3  11      442.95      455.95     23.68 o
  -6   3  11     1742.73     1735.34     64.43 o
  -5   3  11      396.73      415.83     34.27 o
  -4   3  11        5.64        1.52     12.31 o
  -3   3  11       21.33        8.27     12.48 o
  -2   3  11     1637.53     1588.44     39.97 o
  -1   3  11       46.57       50.53     13.50 o
   0   3  11       94.84       92.43     14.91 o
   1   3  11       10.79       -4.72     16.83 o
   2   3  11       59.16       26.63     14.56 o
   3   3  11        0.50       -9.21     14.43 o
   4   3  11      313.79      292.49     33.76 o
   5   3  11       45.49       48.41     20.63 o
   6   3  11      185.45      218.79     16.80 o
   7   3  11      169.48      166.12     17.83 o
   8   3  11      631.91      697.26     26.05 o
   9   3  11       42.89       39.61     18.95 o
 -14   4  11      233.71      274.11     46.10 o
 -13   4  11      102.38      127.45     28.54 o
 -12   4  11       83.40       62.51     20.43 o
 -11   4  11      116.31       82.17     18.20 o
 -10   4  11        0.14       -2.72     16.15 o
  -9   4  11      175.15      147.93     20.26 o
  -8   4  11       51.78       49.37     15.69 o
  -7   4  11      980.46      974.62     32.67 o
  -6   4  11      368.42      398.80     22.32 o
  -5   4  11      985.80      968.34     64.81 o
  -4   4  11      312.66      283.10     18.37 o
  -3   4  11      118.05      119.25     19.82 o
  -2   4  11     1432.39     1372.34     48.36 o
  -1   4  11     1957.58     2010.07     46.92 o
   0   4  11      292.43      299.01     19.12 o
   1   4  11       55.83       66.91     15.27 o
   2   4  11     1200.20     1269.92     37.32 o
   3   4  11     1232.09     1179.97     44.27 o
   4   4  11     1333.86     1423.84     49.15 o
   5   4  11      876.00      893.12     33.97 o
   6   4  11       54.58       77.75     20.14 o
   7   4  11      581.55      584.20     46.25 o
   8   4  11      513.20      526.34     19.79 o
 -14   5  11        9.10       32.53     21.62 o
 -13   5  11      132.84      112.10     22.09 o
 -12   5  11      368.66      364.14     31.55 o
 -11   5  11     1651.93     1653.13     47.81 o
 -10   5  11     2355.78     2387.53     51.79 o
  -9   5  11      317.89      318.46     22.43 o
  -8   5  11      275.56      338.96     42.66 o
  -7   5  11        3.01        7.96     15.41 o
  -6   5  11     1292.92     1310.28     38.29 o
  -5   5  11     2381.97     2449.16     55.04 o
  -4   5  11     3468.68     3373.28     69.11 o
  -3   5  11     2030.80     1988.08     47.28 o
  -2   5  11      306.58      334.37     19.66 o
  -1   5  11     1429.90     1360.69     37.83 o
   0   5  11     2548.40     2497.74     55.08 o
   1   5  11     3453.33     3526.74     84.25 o
   2   5  11     2799.76     2735.30    110.84 o
   3   5  11      473.33      438.13     36.35 o
   4   5  11       10.13        6.58     17.07 o
   5   5  11      463.65      474.16     26.92 o
   6   5  11     1275.00     1284.18     44.65 o
   7   5  11     1198.21     1314.16     44.71 o
   8   5  11      645.01      651.05     39.52 o
 -13   6  11      332.55      349.11     31.74 o
 -12   6  11      389.53      420.90     34.99 o
 -11   6  11      411.97      442.51     39.40 o
 -10   6  11        7.81      -11.61     16.10 o
  -9   6  11      599.72      532.88     27.65 o
  -8   6  11      278.60      305.22     22.45 o
  -7   6  11      902.56      875.93     50.68 o
  -6   6  11      192.15      166.84     18.49 o
  -5   6  11       30.76       45.37     15.69 o
  -4   6  11      116.74      113.19     16.62 o
  -3   6  11      180.74      191.74     17.82 o
  -2   6  11      198.82      209.11     17.87 o
  -1   6  11      718.05      683.25     35.17 o
   0   6  11      125.39       98.85     20.86 o
   1   6  11        7.04       17.21     19.43 o
   2   6  11      334.12      342.25     27.51 o
   3   6  11      113.81      121.87     20.00 o
   4   6  11      295.86      276.54     23.23 o
   5   6  11      200.05      259.82     34.88 o
   6   6  11        4.65       36.30     20.56 o
   7   6  11       52.37       19.40     21.67 o
   8   6  11        3.26        8.48     34.89 o
 -13   7  11        4.44       -5.81     22.17 o
 -12   7  11      241.57      262.01     23.42 o
 -11   7  11       52.48       48.39     18.73 o
 -10   7  11        6.28      -18.63     18.63 o
  -9   7  11      119.51      123.34     20.55 o
  -8   7  11      139.84      157.44     20.50 o
  -7   7  11      154.36      212.65     20.43 o
  -6   7  11      170.35      161.26     19.60 o
  -5   7  11      258.73      250.20     19.99 o
  -4   7  11     1171.75     1183.09     36.98 o
  -3   7  11      161.25      146.62     21.83 o
  -2   7  11      636.60      628.28     32.50 o
  -1   7  11      195.61      196.29     23.52 o
   0   7  11      190.81      188.65     23.77 o
   1   7  11      477.37      470.73     30.27 o
   2   7  11      633.46      637.99     28.53 o
   3   7  11      118.93      107.49     19.52 o
   4   7  11      184.16      204.78     32.20 o
   5   7  11      370.77      406.93     27.32 o
   6   7  11      114.35      144.36     23.23 o
   7   7  11      408.73      385.59     29.09 o
 -12   8  11      440.39      459.92     30.97 o
 -11   8  11       22.65       31.09     21.65 o
 -10   8  11       39.12       22.38     20.72 o
  -9   8  11      264.72      312.84     25.10 o
  -8   8  11      848.71      885.85     34.90 o
  -7   8  11      623.91      658.76     35.86 o
  -6   8  11     1292.22     1276.51     46.16 o
  -5   8  11     1706.80     1663.43     53.94 o
  -4   8  11        4.34       -8.77     20.33 o
  -3   8  11      446.22      422.48     28.95 o
  -2   8  11      876.30      917.53     39.88 o
  -1   8  11     2937.35     2836.87     74.45 o
   0   8  11     2496.65     2453.77     67.98 o
   1   8  11       20.50       48.08     18.56 o
   2   8  11     1384.79     1328.60     67.69 o
   3   8  11     2389.98     2420.71     66.24 o
   4   8  11     2796.20     2804.27     74.41 o
   5   8  11      359.21      335.94     26.68 o
   6   8  11       54.95       92.12     23.24 o
 -11   9  11     1258.88     1274.55     46.09 o
 -10   9  11      100.40      125.31     23.52 o
  -9   9  11      152.34      184.80     23.33 o
  -8   9  11        8.31       17.22     31.29 o
  -7   9  11       12.18       -3.64     22.52 o
  -6   9  11       29.38       10.56     22.18 o
  -5   9  11      738.31      645.87     44.88 o
  -4   9  11      756.64      762.00     37.71 o
  -3   9  11      932.68      928.12     41.13 o
  -2   9  11      541.32      526.33     41.45 o
  -1   9  11        2.95        7.36     15.91 o
   0   9  11     2281.97     2277.68     59.89 o
   1   9  11     2837.13     2777.96     63.19 o
   2   9  11     1038.87     1040.06     37.91 o
   3   9  11      108.93      109.80     26.47 o
   4   9  11      105.41      129.75     22.58 o
   5   9  11      460.61      456.34     34.76 o
   6   9  11     1356.46     1325.90     46.91 o
 -10  10  11       30.03        0.47     28.57 o
  -9  10  11       67.61       66.24     26.59 o
  -8  10  11      414.66      417.23     33.92 o
  -7  10  11      133.72       84.31     25.79 o
  -6  10  11       93.26       53.53     24.48 o
  -5  10  11       27.06       37.85     23.83 o
  -4  10  11      338.16      355.53     38.29 o
  -3  10  11     1231.14     1194.24     52.84 o
  -2  10  11      295.88      324.69     27.63 o
  -1  10  11       51.77       19.52     21.04 o
   0  10  11        9.34       15.86     17.74 o
   1  10  11       20.81       10.51     18.72 o
   2  10  11      138.64      119.24     21.45 o
   3  10  11        7.16       -5.07     22.87 o
   4  10  11      318.04      304.05     26.93 o
   5  10  11       56.26       29.33     22.89 o
  -9  11  11      431.64      433.16     46.98 o
  -8  11  11      384.17      390.74     34.20 o
  -7  11  11      178.40      162.15     29.17 o
  -6  11  11     1013.87      946.65     45.20 o
  -5  11  11     1040.30      968.77     61.93 o
  -4  11  11      608.44      543.41     50.11 o
  -3  11  11      588.74      532.73     35.31 o
  -2  11  11       86.07       71.01     18.06 o
  -1  11  11      341.80      353.44     24.08 o
   0  11  11      788.74      809.75     47.45 o
   1  11  11      431.32      425.69     46.53 o
   2  11  11     1326.83     1240.31     43.26 o
   3  11  11       17.24       -8.82     21.41 o
  -7  12  11      966.18      929.56     46.37 o
  -6  12  11       24.34       10.11     27.08 o
  -5  12  11       55.93       38.80     36.86 o
  -4  12  11       23.37       37.90     26.28 o
  -3  12  11      303.85      318.08     63.32 o
  -2  12  11     2263.72     2299.82     70.55 o
  -1  12  11     2492.19     2438.48     60.68 o
   0  12  11      171.99      187.00     22.98 o
   1  12  11      351.82      308.67     26.48 o
   2  12  11       91.89       31.97     30.64 o
  -3  13  11      174.10      166.71     37.50 o
  -2  13  11      161.89      152.66     38.95 o
 -14   0  12      274.52      333.11     80.06 o
 -13   0  12      622.49      584.38     51.43 o
 -12   0  12     1241.72     1273.43     94.22 o
 -11   0  12     2266.83     2344.90    123.79 o
 -10   0  12      300.81      256.04     51.12 o
  -9   0  12        9.93       67.60     40.98 o
  -8   0  12      516.44      487.57     57.04 o
  -7   0  12     2223.67     2112.52    110.27 o
  -6   0  12     3306.15     3386.80    145.34 o
  -5   0  12     1735.46     1620.73     91.68 o
  -4   0  12      562.94      545.88     54.08 o
  -3   0  12     6218.42     6175.75    232.38 o
  -2   0  12      827.60      942.19     66.76 o
  -1   0  12     3128.35     3137.10    133.51 o
   0   0  12     1667.27     1619.46     87.88 o
   1   0  12      436.05      472.36     48.17 o
   2   0  12     3394.72     3223.29    137.74 o
   3   0  12     2967.55     2952.95     85.24 o
   4   0  12       53.51       32.44     20.85 o
   5   0  12      247.95      248.22     40.98 o
   6   0  12      139.99      157.73     40.14 o
   7   0  12      233.01      244.75     26.27 o
 -14   1  12       68.98      115.58     27.84 o
 -13   1  12      304.27      377.34     36.71 o
 -12   1  12        3.25      -11.78     32.41 o
 -11   1  12       67.53       27.71     31.00 o
 -10   1  12     2029.84     1960.12    122.32 o
  -9   1  12     2577.43     2531.00     88.11 o
  -8   1  12     1832.74     1923.80     75.26 o
  -7   1  12       82.96      110.18     28.66 o
  -6   1  12      239.07      230.25     30.47 o
  -5   1  12     1832.74     1754.25     74.15 o
  -4   1  12     3726.16     3634.41    106.95 o
  -3   1  12      118.40       88.26     24.79 o
  -2   1  12        1.77      -20.89     20.89 o
  -1   1  12      436.05      398.25     38.87 o
   0   1  12      933.90      906.19     32.96 o
   1   1  12     1273.59     1274.25     57.76 o
   2   1  12     1027.45     1012.77     37.71 o
   3   1  12        3.70        4.77     17.02 o
   4   1  12       56.55       43.48     12.78 o
   5   1  12       13.71       -7.25     13.59 o
   6   1  12       35.13       33.13     15.51 o
   7   1  12      118.02      114.42     18.44 o
 -13   2  12      114.12       68.32     29.47 o
 -12   2  12      319.81      345.68     42.57 o
 -11   2  12       10.81      -14.96     30.17 o
 -10   2  12      333.84      330.82     52.60 o
  -9   2  12        7.10       -5.42     27.44 o
  -8   2  12      424.21      430.70     38.69 o
  -7   2  12      357.55      346.72     35.19 o
  -6   2  12      811.54      786.67     45.23 o
  -5   2  12      185.56      176.40     33.59 o
  -4   2  12       74.19      102.81     25.74 o
  -3   2  12       89.02       68.17     28.10 o
  -2   2  12      175.84      173.53     16.58 o
  -1   2  12       58.17       74.04     15.59 o
   0   2  12      986.26      953.74     36.72 o
   1   2  12      382.30      370.47     20.65 o
   2   2  12       53.74       52.57     15.60 o
   3   2  12      132.68      145.95     18.16 o
   4   2  12       40.33       37.81     17.04 o
   5   2  12      287.23      360.65     28.05 o
   6   2  12       75.42       88.07     15.78 o
   7   2  12      100.07      144.35     31.76 o
 -13   3  12       42.48       91.24     30.16 o
 -12   3  12      456.69      522.24     38.44 o
 -11   3  12     1117.55     1068.55     60.01 o
 -10   3  12      936.74      817.19     51.94 o
  -9   3  12     1320.60     1259.75    153.58 o
  -8   3  12     1379.99     1343.44     68.66 o
  -7   3  12        7.94       -2.19     24.90 o
  -6   3  12     1669.96     1662.87     66.59 o
  -5   3  12     2534.53     2472.55     61.72 o
  -4   3  12     2327.78     2344.23     59.95 o
  -3   3  12     3482.74     3454.47     79.87 o
  -2   3  12     1457.75     1377.61     38.24 o
  -1   3  12      331.31      320.90     19.73 o
   0   3  12     1279.18     1296.43     51.65 o
   1   3  12     2225.34     2352.91     53.67 o
   2   3  12     1625.85     1627.25     49.15 o
   3   3  12      747.48      774.29     37.80 o
   4   3  12      160.44      169.33     23.80 o
   5   3  12      477.03      451.37     31.12 o
   6   3  12      277.56      297.63     39.39 o
   7   3  12      699.22      760.96     34.66 o
 -13   4  12      142.47      190.78     32.44 o
 -12   4  12      399.37      396.35     36.10 o
 -11   4  12      535.50      606.25     55.98 o
 -10   4  12      308.30      293.20     22.84 o
  -9   4  12       97.34       74.68     18.38 o
  -8   4  12     1914.40     1919.28     55.03 o
  -7   4  12     3199.98     3119.80     76.26 o
  -6   4  12     1119.21     1188.70     41.85 o
  -5   4  12      110.60       97.62     15.86 o
  -4   4  12       14.11       20.59     14.67 o
  -3   4  12      926.97      934.83     32.50 o
  -2   4  12     2226.91     2109.06     50.80 o
  -1   4  12     1456.55     1456.77     40.35 o
   0   4  12      129.47      124.67     17.05 o
   1   4  12      129.71      141.95     22.10 o
   2   4  12       12.40      -12.89     20.76 o
   3   4  12      317.56      319.26     43.09 o
   4   4  12      750.02      785.27     37.80 o
   5   4  12       46.02       59.24     19.99 o
   6   4  12       33.92       43.66     20.97 o
   7   4  12       86.17       68.03     23.09 o
 -13   5  12        1.56      -27.27     27.27 o
 -12   5  12      197.85      188.45     22.35 o
 -11   5  12       87.35       81.36     39.98 o
 -10   5  12        0.86      -19.51     19.51 o
  -9   5  12      451.24      457.79     28.69 o
  -8   5  12      575.65      553.33     30.12 o
  -7   5  12        2.28       11.86     18.29 o
  -6   5  12      213.26      237.06     20.03 o
  -5   5  12      159.54      181.09     18.79 o
  -4   5  12      314.58      310.49     20.76 o
  -3   5  12       16.14       -0.76     14.63 o
  -2   5  12       49.46       40.46     15.55 o
  -1   5  12      546.28      568.10     30.53 o
   0   5  12       14.32       -1.00     18.93 o
   1   5  12       71.28       71.89     20.91 o
   2   5  12      185.62      198.06     24.82 o
   3   5  12      153.32      158.65     24.83 o
   4   5  12        0.31       -3.24     23.36 o
   5   5  12       30.71       18.96     19.90 o
   6   5  12       88.90       68.56     24.03 o
 -12   6  12      500.73      551.60     35.61 o
 -11   6  12      129.56      133.27     39.08 o
 -10   6  12        0.48       40.06     22.29 o
  -9   6  12      469.14      486.00     27.21 o
  -8   6  12      792.83      827.12     32.66 o
  -7   6  12      119.96      100.40     18.95 o
  -6   6  12      403.86      430.06     33.91 o
  -5   6  12      577.75      603.55     28.11 o
  -4   6  12        7.79       -2.02     15.74 o
  -3   6  12       13.77      -17.24     19.19 o
  -2   6  12      702.60      694.40     33.95 o
  -1   6  12     1417.54     1400.85     74.05 o
   0   6  12     1712.99     1745.61     55.18 o
   1   6  12      665.16      643.80     34.47 o
   2   6  12       30.47       16.98     21.77 o
   3   6  12      979.26      997.38     37.27 o
   4   6  12     2387.24     2312.81     58.33 o
   5   6  12     1667.04     1637.47     84.34 o
   6   6  12       27.18       62.79     22.41 o
 -11   7  12     1007.12      995.03     39.22 o
 -10   7  12     1219.43     1215.30     42.64 o
  -9   7  12      334.19      343.99     25.49 o
  -8   7  12      113.34      143.58     20.92 o
  -7   7  12      223.45      227.50     21.89 o
  -6   7  12      545.56      646.19     28.96 o
  -5   7  12      458.22      506.16     31.43 o
  -4   7  12      938.30      912.33     39.76 o
  -3   7  12      965.92      894.97     39.08 o
  -2   7  12      275.87      272.85     26.67 o
  -1   7  12       11.76       -3.35     20.61 o
   0   7  12      213.99      204.55     25.25 o
   1   7  12     1240.00     1208.16     47.82 o
   2   7  12     2360.59     2353.51     57.63 o
   3   7  12     1263.27     1269.58     42.66 o
   4   7  12       39.39       33.68     20.85 o
   5   7  12      500.35      457.21     29.61 o
 -11   8  12       36.51       74.69     30.55 o
 -10   8  12      100.60      103.79     23.15 o
  -9   8  12       88.95       69.79     21.48 o
  -8   8  12       29.60       21.05     19.24 o
  -7   8  12       39.42       63.14     41.07 o
  -6   8  12      144.73      129.67     24.84 o
  -5   8  12       77.46       48.17     23.20 o
  -4   8  12        9.10        0.69     21.19 o
  -3   8  12       11.75       36.37     22.31 o
  -2   8  12       67.32       60.84     24.80 o
  -1   8  12        1.10      -20.56     21.42 o
   0   8  12       99.99      128.04     31.18 o
   1   8  12       84.84       78.58     19.61 o
   2   8  12      116.05       93.59     20.65 o
   3   8  12      477.41      516.85     29.30 o
   4   8  12       15.75       27.46     21.08 o
   5   8  12       80.15       87.08     23.39 o
 -10   9  12      546.53      500.10     36.63 o
  -9   9  12      689.60      639.47     38.62 o
  -8   9  12      113.11       86.80     26.22 o
  -7   9  12        0.33       -8.91     23.13 o
  -6   9  12      135.16      123.73     25.92 o
  -5   9  12      165.83      165.39     26.36 o
  -4   9  12      551.69      592.39     35.58 o
  -3   9  12     2269.96     2434.07     93.42 o
  -2   9  12      207.72      236.91     28.04 o
  -1   9  12        6.01      -13.43     17.14 o
   0   9  12      185.80      196.47     21.40 o
   1   9  12      780.50      761.29     33.01 o
   2   9  12      643.12      641.34     31.77 o
   3   9  12      306.29      313.13     26.59 o
   4   9  12       23.63       35.70     22.29 o
  -8  10  12     1564.02     1669.00     99.06 o
  -7  10  12      282.52      314.82     43.11 o
  -6  10  12     1154.73     1147.91     49.64 o
  -5  10  12       16.91        9.89     24.24 o
  -4  10  12       54.99       21.30     24.29 o
  -3  10  12       97.62      123.08     30.01 o
  -2  10  12      395.67      362.82     23.84 o
  -1  10  12      450.63      433.05     25.95 o
   0  10  12     1588.46     1662.15     53.54 o
   1  10  12      397.61      404.79     41.10 o
   2  10  12        7.12       -5.10     20.50 o
  -7  11  12       78.02       54.93     52.39 o
  -6  11  12       38.10       16.37     26.62 o
  -5  11  12      340.72      383.11     33.88 o
  -4  11  12       89.14      130.41     28.31 o
  -3  11  12        8.12       -7.82     25.16 o
  -2  11  12      328.42      303.22     39.11 o
  -1  11  12      712.31      722.95     52.93 o
   0  11  12       17.26       38.29     20.58 o
 -12   1  13      135.71      133.98     50.91 o
 -11   1  13      285.24      280.70     70.14 o
 -10   1  13      822.45      696.16     51.12 o
  -9   1  13     1837.60     1812.08     76.18 o
  -8   1  13      296.20      280.98     36.59 o
  -7   1  13      233.07      233.72     68.23 o
  -6   1  13       80.38       96.27     29.27 o
  -5   1  13     1228.40     1177.53     57.51 o
  -4   1  13     2828.45     2771.84     90.94 o
  -3   1  13     3021.62     2914.60     93.19 o
  -2   1  13      295.29      323.19     32.83 o
  -1   1  13        1.45      -14.48     23.42 o
   0   1  13      884.42      819.87     45.10 o
   1   1  13      738.75      784.62     44.94 o
   2   1  13     1915.53     1957.12     59.73 o
   3   1  13      628.56      668.51     47.28 o
   4   1  13        1.92       -3.08     18.53 o
   5   1  13      114.66       81.83     25.87 o
   6   1  13      563.52      607.04     44.57 o
 -12   2  13      950.98      915.76     65.07 o
 -11   2  13      655.34      606.01     53.24 o
 -10   2  13      166.07      115.38     43.73 o
  -9   2  13       28.70       65.24     31.66 o
  -8   2  13      605.51      614.16     79.22 o
  -7   2  13     1145.94     1146.01     67.39 o
  -6   2  13     3404.17     3395.66    106.19 o
  -5   2  13     2611.31     2631.41     87.83 o
  -4   2  13       41.96       20.91     25.61 o
  -3   2  13       57.08       33.75     26.46 o
  -2   2  13     3406.30     3429.14    104.08 o
  -1   2  13     2839.93     2823.08     90.13 o
   0   2  13     1421.23     1453.68     87.90 o
   1   2  13       20.78        9.96     16.74 o
   2   2  13      783.17      792.96     35.63 o
   3   2  13      823.25      896.05     65.49 o
   4   2  13     1945.16     1962.30     71.10 o
   5   2  13      624.78      692.88     69.50 o
   6   2  13       10.29       36.77     23.37 o
 -12   3  13        1.73        1.48     34.66 o
 -11   3  13        6.89       15.63     33.29 o
 -10   3  13      392.10      464.04     45.04 o
  -9   3  13        3.45        8.02     43.73 o
  -8   3  13      937.06      919.56     53.19 o
  -7   3  13      341.52      347.29     50.91 o
  -6   3  13       51.56       57.42     28.09 o
  -5   3  13      921.02     1024.03     82.81 o
  -4   3  13      812.60      799.45     69.71 o
  -3   3  13      753.43      715.31     33.66 o
  -2   3  13      258.05      247.15     22.11 o
  -1   3  13       50.14       47.56     17.38 o
   0   3  13      794.80      847.96     35.94 o
   1   3  13      803.76      766.32     40.43 o
   2   3  13        6.41       45.07     23.98 o
   3   3  13       25.74        9.19     25.57 o
   4   3  13       57.02       36.87     22.45 o
   5   3  13       23.47       37.37     22.20 o
 -12   4  13     1113.95     1096.98    104.15 o
 -11   4  13      740.41      726.81     86.82 o
 -10   4  13        1.99      -24.61     30.89 o
  -9   4  13      530.56      494.28     61.47 o
  -8   4  13      416.60      446.19     41.28 o
  -7   4  13     1074.77     1095.71     56.91 o
  -6   4  13       15.80       14.76     16.74 o
  -5   4  13        8.79        8.38     17.05 o
  -4   4  13       18.87       -6.56     16.61 o
  -3   4  13      548.17      492.42     26.91 o
  -2   4  13      248.12      230.96     29.81 o
  -1   4  13      431.87      413.91     32.49 o
   0   4  13      183.49      170.48     22.75 o
   1   4  13      663.46      644.56     33.33 o
   2   4  13      165.11      170.03     27.64 o
   3   4  13       41.47       18.28     22.20 o
   4   4  13      580.97      576.59     42.59 o
   5   4  13      999.15     1039.10     39.12 o
 -11   5  13      977.12      973.85     59.51 o
 -10   5  13     1409.61     1335.53     67.95 o
  -9   5  13     1844.11     1851.19     56.53 o
  -8   5  13     1528.81     1609.35     65.12 o
  -7   5  13       50.91       29.85     19.18 o
  -6   5  13      492.39      435.72     26.95 o
  -5   5  13      375.16      385.23     43.14 o
  -4   5  13     1190.17     1126.63     43.03 o
  -3   5  13     1625.60     1622.24     61.90 o
  -2   5  13      631.88      667.70     33.22 o
  -1   5  13        2.27      -20.44     22.07 o
   0   5  13       67.68       73.08     22.16 o
   1   5  13      752.84      719.77     74.85 o
   2   5  13     1789.72     1847.86     59.23 o
   3   5  13      508.62      530.95     34.04 o
   4   5  13      315.13      334.93     26.11 o
   5   5  13       23.74       29.51     21.58 o
 -11   6  13        6.65      -20.11     21.42 o
 -10   6  13       17.72        2.07     22.10 o
  -9   6  13        3.15       -0.51     30.05 o
  -8   6  13       25.03       17.41     21.04 o
  -7   6  13      625.26      610.55     55.67 o
  -6   6  13      573.23      556.53     31.28 o
  -5   6  13      203.37      181.62     24.40 o
  -4   6  13       55.30       54.57     28.66 o
  -3   6  13      132.17      112.30     23.05 o
  -2   6  13     1121.42     1115.76     44.65 o
  -1   6  13      660.13      638.62     35.09 o
   0   6  13       19.77       36.44     22.42 o
   1   6  13      163.12      170.50     25.83 o
   2   6  13      167.15      134.48     26.06 o
   3   6  13      272.10      258.47     24.62 o
   4   6  13      139.77      107.08     22.49 o
 -10   7  13      461.15      454.06     33.01 o
  -9   7  13      352.86      305.36     28.93 o
  -8   7  13       29.57       26.59     22.15 o
  -7   7  13      181.80      211.27     39.34 o
  -6   7  13      352.49      355.75     29.88 o
  -5   7  13       48.05       21.57     24.60 o
  -4   7  13       30.97        4.32     24.28 o
  -3   7  13        5.14       19.12     21.94 o
  -2   7  13       30.61        3.22     21.75 o
  -1   7  13      146.92      193.01     26.42 o
   0   7  13       20.70       22.27     23.49 o
   1   7  13      384.66      357.47     31.32 o
   2   7  13       45.39       48.47     20.60 o
   3   7  13      605.77      569.93     31.16 o
  -9   8  13      641.16      585.75     36.92 o
  -8   8  13      703.21      668.67     54.24 o
  -7   8  13     1185.80     1228.08     54.71 o
  -6   8  13      785.42      847.57     40.95 o
  -5   8  13       40.29       63.72     23.92 o
  -4   8  13      243.83      257.31     33.36 o
  -3   8  13      645.14      700.54     37.59 o
  -2   8  13      125.65      146.88     26.44 o
  -1   8  13     1054.66     1094.90     54.32 o
   0   8  13     1027.45      964.19     44.01 o
   1   8  13      162.02      166.95     22.60 o
   2   8  13      275.15      271.46     38.24 o
  -7   9  13        2.59       -8.09     24.83 o
  -6   9  13       54.42       24.29     25.17 o
  -5   9  13      344.00      347.90     33.10 o
  -4   9  13      577.78      579.93     37.11 o
  -3   9  13      264.95      282.36     33.59 o
  -2   9  13       33.90       22.97     24.97 o
  -1   9  13      188.63      166.69     21.85 o
   0   9  13       15.81        3.38     19.50 o
   1   9  13       39.55       37.51     20.78 o
  -5  10  13       19.52       21.11     26.09 o
  -4  10  13      128.98      114.74     28.20 o
  -3  10  13      523.41      530.68     37.55 o
  -2  10  13       10.86       39.48     26.67 o
 -11   0  14       73.60      133.93     54.08 o
 -10   0  14      589.36      497.71     67.60 o
  -9   0  14       24.11       90.84     48.59 o
  -8   0  14     1215.92     1185.55     88.30 o
  -7   0  14     1924.04     1949.86    111.54 o
  -6   0  14      889.59     1026.26     79.01 o
  -5   0  14      907.14      934.16     75.21 o
  -4   0  14     2298.18     2438.28    122.10 o
  -3   0  14      169.77      111.12     43.10 o
  -2   0  14      702.09      593.20     60.00 o
  -1   0  14     4879.52     4982.18    200.27 o
   0   0  14     3347.01     3419.33    151.68 o
   1   0  14     2650.10     2735.30    128.44 o
   2   0  14      148.87      119.99     42.25 o
   3   0  14     1314.97     1401.45     92.95 o
   4   0  14     1875.12     2014.50    110.70 o
 -11   1  14      195.41      215.26     47.11 o
 -10   1  14       49.26       96.05     36.00 o
  -9   1  14      187.06      215.34     39.08 o
  -8   1  14      156.90      166.20     35.55 o
  -7   1  14      151.54      124.26     35.49 o
  -6   1  14        8.91       56.34     30.32 o
  -5   1  14       17.89      -14.70     28.10 o
  -4   1  14     1064.01     1024.21     54.52 o
  -3   1  14     1552.72     1606.68     68.71 o
  -2   1  14      915.66      900.27     54.93 o
  -1   1  14      145.57      124.25     29.72 o
   0   1  14        5.93      -63.15     65.28 o
   1   1  14      310.61      294.76     33.79 o
   2   1  14      446.07      434.86     38.23 o
   3   1  14      180.87      149.57     46.90 o
   4   1  14       25.54       36.76     43.52 o
 -11   2  14      292.56      255.36     42.27 o
 -10   2  14      258.75      321.92     42.51 o
  -9   2  14      186.54      212.35     37.49 o
  -8   2  14      168.55      271.76     37.79 o
  -7   2  14      450.26      450.33     57.88 o
  -6   2  14      654.13      620.78     45.52 o
  -5   2  14       27.23       -4.54     28.21 o
  -4   2  14       36.48        7.81     27.31 o
  -3   2  14      112.88      154.17     61.05 o
  -2   2  14       75.33       77.32     39.93 o
  -1   2  14        8.03        7.40     26.23 o
   0   2  14       15.06       21.32     27.11 o
   1   2  14       25.99       56.62     42.67 o
   2   2  14       33.19       29.61     20.97 o
   3   2  14        6.14        1.76     28.52 o
 -10   3  14     1211.75     1231.75     66.22 o
  -9   3  14     1162.32     1278.73     66.90 o
  -8   3  14      945.71      991.57     58.52 o
  -7   3  14      564.14      552.99     45.38 o
  -6   3  14       31.46       46.82     30.32 o
  -5   3  14      862.65      791.80     48.56 o
  -4   3  14      419.21      488.87     40.24 o
  -3   3  14      867.10      838.61     48.55 o
  -2   3  14      727.32      737.25     51.33 o
  -1   3  14      158.97      123.46     30.84 o
   0   3  14      118.49      119.85     38.03 o
   1   3  14     2360.06     2486.25     93.16 o
   2   3  14     1126.74     1157.71     55.07 o
   3   3  14      815.22      817.86     45.16 o
 -10   4  14       85.41      110.35     36.69 o
  -9   4  14        9.33      -17.43     31.56 o
  -8   4  14        6.89      -29.93     29.93 o
  -7   4  14      454.75      421.18     41.32 o
  -6   4  14     1788.88     1775.48     74.68 o
  -5   4  14      194.56      219.43     33.86 o
  -4   4  14      176.59      181.36     38.66 o
  -3   4  14        3.43        1.59     17.20 o
  -2   4  14      741.52      706.12     38.04 o
  -1   4  14     1756.43     1787.45     66.90 o
   0   4  14     1853.33     1940.64     70.22 o
   1   4  14      189.09      182.22     54.71 o
   2   4  14       15.70        1.38     25.87 o
   3   4  14      482.98      507.44     39.99 o
  -9   5  14      691.34      659.06     50.91 o
  -8   5  14      480.91      471.25     44.27 o
  -7   5  14      202.21      185.55     64.64 o
  -6   5  14      138.33      105.18     20.42 o
  -5   5  14      644.47      725.95     84.08 o
  -4   5  14      326.85      245.69     28.97 o
  -3   5  14      333.29      389.33     32.75 o
  -2   5  14       95.86       81.47     26.79 o
  -1   5  14       42.10       68.40     26.57 o
   0   5  14       12.00       -4.42     26.41 o
   1   5  14      390.52      353.62     40.56 o
   2   5  14       20.04        7.58     23.49 o
  -8   6  14     1005.47     1052.60     92.95 o
  -7   6  14     2140.95     2145.14     75.01 o
  -6   6  14     1375.21     1326.71     60.21 o
  -5   6  14      828.49      752.03     43.30 o
  -4   6  14       68.92       41.15     26.42 o
  -3   6  14       96.70       90.34     28.22 o
  -2   6  14      531.12      451.29     38.01 o
  -1   6  14      342.66      320.25     29.60 o
   0   6  14      146.00      146.41     29.82 o
   1   6  14       40.80       77.14     25.31 o
  -7   7  14       85.13       88.37     29.35 o
  -6   7  14       58.99       33.06     27.98 o
  -5   7  14      730.07      691.83     44.55 o
  -4   7  14     1872.82     1887.89     60.62 o
  -3   7  14      461.86      449.48     32.65 o
  -2   7  14      178.53      208.64     28.06 o
  -1   7  14        2.89        0.29     31.20 o
   0   7  14       36.12       26.73     25.04 o
  -5   8  14       70.46       90.93     29.90 o
  -4   8  14      188.53      175.72     28.09 o
  -3   8  14       55.47       61.22     25.94 o
  -2   8  14        1.34      -11.61     24.33 o
  -8   1  15      395.65      426.49     45.30 o
  -7   1  15      485.45      518.42     46.00 o
  -6   1  15       19.83       29.64     32.07 o
  -5   1  15       48.15       21.83     31.22 o
  -4   1  15      623.66      639.74     47.16 o
  -3   1  15      947.93      918.38     53.16 o
  -2   1  15      724.01      811.75     50.17 o
  -1   1  15       96.05       93.78     31.65 o
   0   1  15       63.23       73.00     30.60 o
   1   1  15       51.71       66.33     45.21 o
  -8   2  15       71.92      100.96     35.95 o
  -7   2  15      557.99      540.23     47.23 o
  -6   2  15      221.35      231.81     37.63 o
  -5   2  15     1475.65     1519.69     70.76 o
  -4   2  15      353.39      398.22     40.24 o
  -3   2  15        0.04      -15.87     27.91 o
  -2   2  15      182.71      213.96     33.69 o
  -1   2  15      244.82      277.16     55.77 o
   0   2  15     1790.40     1870.43    111.12 o
  -8   3  15        5.27        4.12     33.23 o
  -7   3  15      216.29      249.28     39.41 o
  -6   3  15      289.60      308.20     39.48 o
  -5   3  15      110.43      147.85     33.74 o
  -4   3  15        3.65       -1.86     29.40 o
  -3   3  15       25.26       -5.49     44.36 o
  -2   3  15       60.96       93.80     47.74 o
  -1   3  15      639.25      656.57     70.56 o
   0   3  15      193.83      265.33     55.35 o
  -7   4  15      790.94      811.47     65.91 o
  -6   4  15     1947.77     1993.14     82.18 o
  -5   4  15     1178.13     1215.97     93.80 o
  -4   4  15      238.33      274.21     56.62 o
  -3   4  15       94.45       81.97     50.28 o
  -2   4  15      886.71      891.91     79.85 o
  -1   4  15      848.80      834.87     78.16 o
  -5   5  15     1410.04     1456.80    105.20 o
  -4   5  15     1549.95     1579.32    104.36 o
  -3   5  15      713.89      702.63     74.78 o
  -2   5  15      471.81      463.96     34.93 o
 
